# Supplementary material for: OATargets: a knowledge base of genes associated with osteoarthritis joint damage in animals
Source: Ann Rheum Dis. 2020 Oct 19;80(3):376–83. doi: 10.1136/annrheumdis-2020-218344 (PMC7892386; doi:10.1136/annrheumdis-2020-218344)
Supplement: Supplementary data [file annrheumdis-2020-218344supp003.xlsx]

## Sheet: legend
Supplementary Table 2:	Overlap of OA genes and OA differential gene expression
Datasets	Description of the transcriptomics datasets used. Obtained from http://skeletalvis.ncl.ac.uk/skeletal
	Columns:
	ExperimentID	comparison number used on the Skeletalvis website
	Accession	GEO/arrayexpress accession of the experiment
	Experiment	Simple description of the experiment
	Species	The species under study
	Description	Description of the comparison
humanOverlap	Human OA transcriptomic datasets where each OA Gene is differentially expressed
	Experiment
	OAGene	Gene symbol of the OA gene studied
	Number of experiments	The number of human transcriptomic experiments where this gene is differentially expressed
	Experiment	space separated list of the experiments where that gene is differentially expressed. If blank then no evidence of differential expression is available.
modelOverlap	Animal model OA transcriptomic datasets where each OA gene is differentially expressed
	Columns:
	OAGene	Gene symbol of the gene studied
	Number of experiments	The number of animal model transcriptomic experiments where this gene is differentially expressed
	Experiment	space separated list of the experiments where that gene is differentially expressed. If blank then no evidence of differential expression is available.
Summary	Summary statistics of the OA gene overlaps by transcriptomic experiment
	Columns:
	Accession	GEO/array express accession of the experiment
	ExperimentID	comparison number used on the Skeletalvis website
	Direction	Direction of the differential expression
	Species	Species under study
	JaccardDown	The jaccard coefficient of the downregulated differentially expressed genes and the animal model OA genes
	JaccardUp	The jaccard coefficient of the upregulated differentially expressed genes and the animal model OA genes
	Ambiguous	The number of overlapping differentially expressed and animal model genes with an ambiguous effect of OA
	Detrimental	The number of overlapping differentially expressed and animal model genes with a inferred detrimental effect of OA
	No effect	The number of overlapping differentially expressed and animal model genes with solely no effect on OA observations
	Protective	The number of overlapping differentially expressed and animal model genes with a inferred protective effect of OA
	totalProt	The total number of genes with an inferred protective effect on OA
	totalDet	The total number of genes with an inferred detrimental effect on OA
	p.value	The chi-squared test statistic for the proportion of overlapping protective and detrimental genes
	padj	The p-value adjusted for multiple testing correction with the Benjamini-Hochberg Procedure.
	Protective	The genes with a inferred protective effect on OA differentially expressed in this dataset
	Detrimental	The genes with a inferred detrimental effect on OA differentially expressed in this dataset
	Ambiguous	The genes with a inferred ambiguous effect on OA differentially expressed in this dataset
	NoEffect	The genes with a inferred no effect on OA differentially expressed in this dataset

## Sheet: datasets
ExperimentID	Accession	Experiment	Species	Description
22659600_1	22659600	Human Intact OA vs non-OA Cartilage	Human	OAvsNonOA
24361742_1	24361742	Human Damaged vs Intact OA Cartilage	Human	damagedvsundamaged
E-GEOD-26475_1	E-GEOD-26475	Mouse Surgical OA vs Sham Joint	Mouse	Murine knee joint_Operated (DMM)_6hrvsMurine knee joint_Operated (Sham)_6hr
E-GEOD-26475_2	E-GEOD-26475	Mouse Surgical OA vs Sham Joint	Mouse	Murine knee joint_Operated (DMM)_3dayvsMurine knee joint_Operated (Sham)_3day
E-GEOD-26475_3	E-GEOD-26475	Mouse Surgical OA vs Sham Joint	Mouse	Murine knee joint_Operated (DMM)_7daysvsMurine knee joint_Operated (Sham)_7days
E-GEOD-43923_1	E-GEOD-43923	Human Osteophytic vs Intact OA Cartilage	Human	osteophytic cartilagevsarticular cartilage
E-GEOD-8077_2	E-GEOD-8077	Rat Surgical OA vs Sham Cartilage	Rat	contralateral osteoarthritis inductionvssham surgery
E-GEOD-8077_3	E-GEOD-8077	Rat Surgical OA vs Sham Cartilage	Rat	ipsilateral osteoarthritic inductionvssham surgery
E-GEOD-82107_1	E-GEOD-82107	Human OA vs nonOA Synovium	Human	osteoarthritisvsHealthy control
E-MTAB-3186_1	E-MTAB-3186	Pig DMM vs Sham Synovium	Pig	Day1vsControl
E-MTAB-3186_2	E-MTAB-3186	Pig DMM vs Sham Synovium	Pig	Day5vsControl
E-MTAB-3186_3	E-MTAB-3186	Pig DMM vs Sham Synovium	Pig	Day9vsControl
E-MTAB-3186_4	E-MTAB-3186	Pig DMM vs Sham Synovium	Pig	Day14vsControl
E-MTAB-4294_1	E-MTAB-4294	Pig DMM vs Sham Synovium	Pig	synovitisvsControl
E-MTAB-4304_1	E-MTAB-4304	Human Damaged vs Intact OA Cartilage	Human	DamagedvsIntact
E-MTAB-5564_1	E-MTAB-5564	Human Damaged vs Intact OA Bone Marrow	Human	osteoarthritisvsnormal
E-MTAB-5879_1	E-MTAB-5879	Pig DMM vs Sham Cartilage	Pig	Injury.Day7vsControl.Day0
E-MTAB-5879_2	E-MTAB-5879	Pig DMM vs Sham Cartilage	Pig	Injury.Day28vsControl.Day0
E-MTAB-6266_1	E-MTAB-6266	Human Intact OA vs non-OA Cartilage	Human	OAvsnonOA
EGAD00001001331_1	EGAD00001001331	Human Damaged vs Intact OA Cartilage	Human	OsteoarthritisvsNormal
GSE103416_1	GSE103416	Mouse MIA vs Control Cartilage	Mouse	monosodium iodoacetate (MIA).2vsnaive.0
GSE103416_2	GSE103416	Mouse MIA vs Control Cartilage	Mouse	monosodium iodoacetate (MIA).14vsnaive.0
GSE103416_3	GSE103416	Mouse MIA vs Control Cartilage	Mouse	monosodium iodoacetate (MIA).28vsnaive.0
GSE112641_1	GSE112641	Mouse Surgical OA vs Sham Joint	Mouse	Injured_MRL_MpJ_1_day_post_injuryvsUninjured_MRL_MpJ_1_day_post_injury
GSE112641_2	GSE112641	Mouse Surgical OA vs Sham Joint	Mouse	Injured_C57BL_6_1_day_post_injuryvsUninjured_C57BL_6_1_day_post_injury
GSE112641_3	GSE112641	Mouse Surgical OA vs Sham Joint	Mouse	Injured_STR_ort_1_day_post_injuryvsUninjured_STR_ort_1_day_post_injury
GSE112641_4	GSE112641	Mouse Surgical OA vs Sham Joint	Mouse	Injured_MRL_MpJ_1_week_post_injuryvsUninjured_MRL_MpJ_1_week_post_injury
GSE112641_5	GSE112641	Mouse Surgical OA vs Sham Joint	Mouse	Injured_C57BL_6_1_week_post_injuryvsUninjured_C57BL_6_1_week_post_injury
GSE112641_6	GSE112641	Mouse Surgical OA vs Sham Joint	Mouse	Injured_STR_ort_1_week_post_injuryvsUninjured_STR_ort_1_week_post_injury
GSE112641_7	GSE112641	Mouse Surgical OA vs Sham Joint	Mouse	Injured_MRL_MpJ_2_weeks_post_injuryvsUninjured_MRL_MpJ_2_weeks_post_injury
GSE112641_8	GSE112641	Mouse Surgical OA vs Sham Joint	Mouse	Injured_C57BL_6_2_weeks_post_injuryvsUninjured_C57BL_6_2_weeks_post_injury
GSE112641_9	GSE112641	Mouse Surgical OA vs Sham Joint	Mouse	Injured_STR_ort_2_weeks_post_injuryvsUninjured_STR_ort_2_weeks_post_injury
GSE114007_1	GSE114007	Human Intact OA vs non-OA Cartilage	Human	OAvsNonOA
GSE30322_1	GSE30322	Rat Surgical OA vs Sham Bone	Rat	subchondral bone,operation,1 week postsurgeryvssubchondral bone,sham operation,1 week postsurgery
GSE30322_2	GSE30322	Rat Surgical OA vs Sham Bone	Rat	subchondral bone,operation,2 weeks postsurgeryvssubchondral bone,sham operation,2 weeks postsurgery
GSE30322_3	GSE30322	Rat Surgical OA vs Sham Bone	Rat	subchondral bone,operation,4 weeks postsurgeryvssubchondral bone,sham operation,4 weeks postsurgery
GSE33754_1	GSE33754	Mouse STR vs CBA Cartilage	Mouse	age: 8 weeks.strain: Str/ortvsage: 8 weeks.strain: CBA
GSE33754_2	GSE33754	Mouse STR vs CBA Cartilage	Mouse	age: 18 weeks.strain: Str/ortvsage: 18 weeks.strain: CBA
GSE33754_3	GSE33754	Mouse STR vs CBA Cartilage	Mouse	age: 40 weeks.strain: Str/ortvsage: 40 weeks.strain: CBA
GSE41342_1	GSE41342	Mouse Surgical OA vs Sham Joint	Mouse	Gene expression data from DMM joints 2 weeks after surgeryvsGene expression data from sham controls 2 weeks after surgery
GSE41342_2	GSE41342	Mouse Surgical OA vs Sham Joint	Mouse	Gene expression data from DMM joints 4 weeks after surgeryvsGene expression data from sham controls 4 weeks after surgery
GSE41342_3	GSE41342	Mouse Surgical OA vs Sham Joint	Mouse	Gene expression data from DMM joints 8 weeks after surgeryvsGene expression data from sham controls 8 weeks after surgery
GSE41342_4	GSE41342	Mouse Surgical OA vs Sham Joint	Mouse	Gene expression data from DMM joints 16 weeks after surgeryvsGene expression data from sham controls 16 weeks after surgery
GSE42295_2	GSE42295	Rat Surgical OA vs Sham Cartilage	Rat	surgery: OA.time after surgery: 8 weeksvssurgery: Sham.time after surgery: 8 weeks
GSE45793_3	GSE45793	Mouse Surgical OA vs Sham Cartilage	Mouse	WT DMM 6wkvsWT Sham 6wk
GSE45793_4	GSE45793	Mouse Surgical OA vs Sham Cartilage	Mouse	WT DMM 2wkvsWT Sham 2wk
GSE45793_5	GSE45793	Mouse Surgical OA vs Sham Cartilage	Mouse	WT DMM 1wkvsWT Sham 1wk
GSE46750_1	GSE46750	Human OA vs nonOA Synovium	Human	cultured.cells.from.synovial.membrane..inflammatoryvscultured.cells.from.synovial.membrane.normal.reactive
GSE51588_1	GSE51588	Human Damaged vs Intact OA Bone	Human	OA-Subchondral bone from medial tibialvsNormal-Subchondral bone from medial tibial
GSE51588_2	GSE51588	Human Damaged vs Intact OA Bone	Human	OA-Subchondral bone from lateral tibialvsNormal-Subchondral bone from lateral tibial
GSE53857_1	GSE53857	Mouse Surgical OA vs Sham Cartilage	Mouse	X2.wks.post.surgery_treatedvsX2.wks.post.surgery_untreated
GSE53857_2	GSE53857	Mouse Surgical OA vs Sham Cartilage	Mouse	X4.wks.post.surgery_treatedvsX4.wks.post.surgery_untreated
GSE53857_3	GSE53857	Mouse Surgical OA vs Sham Cartilage	Mouse	X8.wks.post.surgery_treatedvsX8.wks.post.surgery_untreated
GSE57218_1	GSE57218	Human Damaged vs Intact OA Cartilage	Human	OAvsPreserved
GSE57218_B_1	GSE57218_B	Human Intact OA vs non-OA Cartilage	Human	OAvsHealthy
OANOF_1	OANOF	Human Intact OA vs non-OA Cartilage	Human	OAvsNOF

## Sheet: humanOverlap
OAGene	Number.of.experiments	Experiment
ACAN	4	E-MTAB-4304_1.Human Damaged vs Intact OA Cartilage GSE51588_2.Human Damaged vs Intact OA Bone E-MTAB-5564_1.Human Damaged vs Intact OA Bone Marrow GSE46750_1.Human OA vs nonOA Synovium
ADAM15	1	E-MTAB-5564_1.Human Damaged vs Intact OA Bone Marrow
ADAMTS12	2	GSE114007_1.Human Intact OA vs non-OA Cartilage E-GEOD-26475_1.Mouse Surgical OA vs Sham Joint
ADAMTS4	5	EGAD00001001331_1.Human Damaged vs Intact OA Cartilage E-MTAB-6266_1.Human Intact OA vs non-OA Cartilage OANOF_1.Human Intact OA vs non-OA Cartilage GSE51588_1.Human Damaged vs Intact OA Bone GSE51588_2.Human Damaged vs Intact OA Bone
ADAMTS5	5	E-MTAB-4304_1.Human Damaged vs Intact OA Cartilage 22659600_1.Human Intact OA vs non-OA Cartilage GSE114007_1.Human Intact OA vs non-OA Cartilage OANOF_1.Human Intact OA vs non-OA Cartilage GSE51588_2.Human Damaged vs Intact OA Bone
ADAMTS7	0
ADORA2A	0
ADORA3	0
ADRB2	3	GSE114007_1.Human Intact OA vs non-OA Cartilage GSE51588_2.Human Damaged vs Intact OA Bone E-GEOD-43923_1.Human Osteophytic vs Intact OA Cartilage
AGER	1	GSE51588_1.Human Damaged vs Intact OA Bone
AKT1	0
ALOX15	1	GSE114007_1.Human Intact OA vs non-OA Cartilage
ANP32A	0
ANXA6	1	24361742_1.Human Damaged vs Intact OA Cartilage
APOA1	0
APOE	4	GSE51588_1.Human Damaged vs Intact OA Bone GSE51588_2.Human Damaged vs Intact OA Bone E-GEOD-43923_1.Human Osteophytic vs Intact OA Cartilage GSE46750_1.Human OA vs nonOA Synovium
ARG2	2	E-MTAB-4304_1.Human Damaged vs Intact OA Cartilage E-MTAB-6266_1.Human Intact OA vs non-OA Cartilage
ARPC2	0
ATF3	5	22659600_1.Human Intact OA vs non-OA Cartilage E-MTAB-6266_1.Human Intact OA vs non-OA Cartilage GSE114007_1.Human Intact OA vs non-OA Cartilage OANOF_1.Human Intact OA vs non-OA Cartilage E-GEOD-26475_1.Mouse Surgical OA vs Sham Joint
ATF6	0
ATG5	0
ATRX	0
AXIN1	1	GSE51588_1.Human Damaged vs Intact OA Bone
B4GALNT1	2	GSE51588_1.Human Damaged vs Intact OA Bone GSE51588_2.Human Damaged vs Intact OA Bone
BACH1	0
BATF	2	E-MTAB-6266_1.Human Intact OA vs non-OA Cartilage OANOF_1.Human Intact OA vs non-OA Cartilage
BBS1	0
BGN	3	E-MTAB-6266_1.Human Intact OA vs non-OA Cartilage GSE51588_1.Human Damaged vs Intact OA Bone GSE51588_2.Human Damaged vs Intact OA Bone
BMP2	4	22659600_1.Human Intact OA vs non-OA Cartilage GSE114007_1.Human Intact OA vs non-OA Cartilage OANOF_1.Human Intact OA vs non-OA Cartilage GSE51588_1.Human Damaged vs Intact OA Bone
BMP7	1	GSE51588_1.Human Damaged vs Intact OA Bone
BMPR1A	1	GSE51588_1.Human Damaged vs Intact OA Bone
C5	1	GSE51588_2.Human Damaged vs Intact OA Bone
C6	1	E-GEOD-82107_1.Human OA vs nonOA Synovium
CACNA1G	0
CALCA	3	E-MTAB-6266_1.Human Intact OA vs non-OA Cartilage GSE114007_1.Human Intact OA vs non-OA Cartilage OANOF_1.Human Intact OA vs non-OA Cartilage
CASP1	1	E-GEOD-43923_1.Human Osteophytic vs Intact OA Cartilage
CASR	0
CCL17	0
CCL2	5	22659600_1.Human Intact OA vs non-OA Cartilage OANOF_1.Human Intact OA vs non-OA Cartilage GSE51588_2.Human Damaged vs Intact OA Bone GSE46750_1.Human OA vs nonOA Synovium E-GEOD-26475_1.Mouse Surgical OA vs Sham Joint
CCL5	0
CCN2	2	GSE51588_1.Human Damaged vs Intact OA Bone GSE51588_2.Human Damaged vs Intact OA Bone
CCN3	3	GSE51588_1.Human Damaged vs Intact OA Bone GSE51588_2.Human Damaged vs Intact OA Bone E-GEOD-43923_1.Human Osteophytic vs Intact OA Cartilage
CCN4	1	GSE51588_1.Human Damaged vs Intact OA Bone
CCR2	0
CCR4	0
CCR5	3	GSE114007_1.Human Intact OA vs non-OA Cartilage E-MTAB-5564_1.Human Damaged vs Intact OA Bone Marrow E-GEOD-26475_1.Mouse Surgical OA vs Sham Joint
CCR7	2	EGAD00001001331_1.Human Damaged vs Intact OA Cartilage OANOF_1.Human Intact OA vs non-OA Cartilage
CD14	5	E-MTAB-7313_1.Human Damaged vs Intact OA Cartilage 22659600_1.Human Intact OA vs non-OA Cartilage E-MTAB-6266_1.Human Intact OA vs non-OA Cartilage GSE46750_1.Human OA vs nonOA Synovium E-GEOD-26475_1.Mouse Surgical OA vs Sham Joint
CD47	1	E-GEOD-82107_1.Human OA vs nonOA Synovium
CD59	0
CD9	1	GSE51588_1.Human Damaged vs Intact OA Bone
CDC42	0
CDKN1A	5	E-MTAB-4304_1.Human Damaged vs Intact OA Cartilage 22659600_1.Human Intact OA vs non-OA Cartilage E-MTAB-6266_1.Human Intact OA vs non-OA Cartilage GSE114007_1.Human Intact OA vs non-OA Cartilage OANOF_1.Human Intact OA vs non-OA Cartilage
CDKN2A	1	OANOF_1.Human Intact OA vs non-OA Cartilage
CEBPB	3	E-MTAB-6266_1.Human Intact OA vs non-OA Cartilage GSE114007_1.Human Intact OA vs non-OA Cartilage GSE51588_1.Human Damaged vs Intact OA Bone
CETP	3	GSE51588_1.Human Damaged vs Intact OA Bone GSE51588_2.Human Damaged vs Intact OA Bone E-MTAB-5564_1.Human Damaged vs Intact OA Bone Marrow
CFD	1	E-GEOD-43923_1.Human Osteophytic vs Intact OA Cartilage
CH25H	1	E-GEOD-43923_1.Human Osteophytic vs Intact OA Cartilage
CHRNA7	0
CHUK	2	GSE114007_1.Human Intact OA vs non-OA Cartilage E-GEOD-43923_1.Human Osteophytic vs Intact OA Cartilage
CLOCK	0
CNR2	0
COL11A1	6	22659600_1.Human Intact OA vs non-OA Cartilage E-MTAB-6266_1.Human Intact OA vs non-OA Cartilage GSE114007_1.Human Intact OA vs non-OA Cartilage OANOF_1.Human Intact OA vs non-OA Cartilage GSE51588_1.Human Damaged vs Intact OA Bone E-MTAB-5564_1.Human Damaged vs Intact OA Bone Marrow
COL11A2	6	GSE57218_1.Human Damaged vs Intact OA Cartilage E-MTAB-4304_1.Human Damaged vs Intact OA Cartilage E-MTAB-7313_1.Human Damaged vs Intact OA Cartilage 22659600_1.Human Intact OA vs non-OA Cartilage E-MTAB-6266_1.Human Intact OA vs non-OA Cartilage OANOF_1.Human Intact OA vs non-OA Cartilage
COL1A1	7	E-MTAB-4304_1.Human Damaged vs Intact OA Cartilage EGAD00001001331_1.Human Damaged vs Intact OA Cartilage 22659600_1.Human Intact OA vs non-OA Cartilage GSE114007_1.Human Intact OA vs non-OA Cartilage GSE51588_1.Human Damaged vs Intact OA Bone GSE51588_2.Human Damaged vs Intact OA Bone E-GEOD-43923_1.Human Osteophytic vs Intact OA Cartilage
COL2A1	6	22659600_1.Human Intact OA vs non-OA Cartilage E-MTAB-6266_1.Human Intact OA vs non-OA Cartilage GSE114007_1.Human Intact OA vs non-OA Cartilage OANOF_1.Human Intact OA vs non-OA Cartilage GSE51588_1.Human Damaged vs Intact OA Bone GSE51588_2.Human Damaged vs Intact OA Bone
COL5A1	7	EGAD00001001331_1.Human Damaged vs Intact OA Cartilage 22659600_1.Human Intact OA vs non-OA Cartilage E-MTAB-6266_1.Human Intact OA vs non-OA Cartilage GSE114007_1.Human Intact OA vs non-OA Cartilage OANOF_1.Human Intact OA vs non-OA Cartilage GSE51588_1.Human Damaged vs Intact OA Bone E-MTAB-5564_1.Human Damaged vs Intact OA Bone Marrow
COL6A1	6	22659600_1.Human Intact OA vs non-OA Cartilage E-MTAB-6266_1.Human Intact OA vs non-OA Cartilage GSE114007_1.Human Intact OA vs non-OA Cartilage OANOF_1.Human Intact OA vs non-OA Cartilage GSE51588_1.Human Damaged vs Intact OA Bone GSE51588_2.Human Damaged vs Intact OA Bone
COL9A1	7	GSE57218_1.Human Damaged vs Intact OA Cartilage E-MTAB-4304_1.Human Damaged vs Intact OA Cartilage E-MTAB-7313_1.Human Damaged vs Intact OA Cartilage 22659600_1.Human Intact OA vs non-OA Cartilage E-MTAB-6266_1.Human Intact OA vs non-OA Cartilage GSE114007_1.Human Intact OA vs non-OA Cartilage OANOF_1.Human Intact OA vs non-OA Cartilage
COMP	4	24361742_1.Human Damaged vs Intact OA Cartilage E-MTAB-6266_1.Human Intact OA vs non-OA Cartilage GSE51588_1.Human Damaged vs Intact OA Bone E-MTAB-5564_1.Human Damaged vs Intact OA Bone Marrow
CORT	0
CPB2	0
CRP	0
CRTAC1	4	E-MTAB-6266_1.Human Intact OA vs non-OA Cartilage GSE114007_1.Human Intact OA vs non-OA Cartilage GSE51588_1.Human Damaged vs Intact OA Bone GSE51588_2.Human Damaged vs Intact OA Bone
CRY1	1	GSE114007_1.Human Intact OA vs non-OA Cartilage
CRY2	2	GSE114007_1.Human Intact OA vs non-OA Cartilage GSE51588_2.Human Damaged vs Intact OA Bone
CSF2	1	EGAD00001001331_1.Human Damaged vs Intact OA Cartilage
CSNK1E	3	22659600_1.Human Intact OA vs non-OA Cartilage GSE114007_1.Human Intact OA vs non-OA Cartilage OANOF_1.Human Intact OA vs non-OA Cartilage
CTNNB1	0
CTSK	5	22659600_1.Human Intact OA vs non-OA Cartilage OANOF_1.Human Intact OA vs non-OA Cartilage GSE51588_1.Human Damaged vs Intact OA Bone E-MTAB-5564_1.Human Damaged vs Intact OA Bone Marrow E-GEOD-43923_1.Human Osteophytic vs Intact OA Cartilage
CXCR2	3	GSE51588_1.Human Damaged vs Intact OA Bone GSE51588_2.Human Damaged vs Intact OA Bone E-MTAB-5564_1.Human Damaged vs Intact OA Bone Marrow
CXCR3	1	GSE114007_1.Human Intact OA vs non-OA Cartilage
CYTL1	2	GSE114007_1.Human Intact OA vs non-OA Cartilage E-GEOD-43923_1.Human Osteophytic vs Intact OA Cartilage
DCN	2	GSE57218_1.Human Damaged vs Intact OA Cartilage GSE51588_1.Human Damaged vs Intact OA Bone
DDIT3	5	22659600_1.Human Intact OA vs non-OA Cartilage E-MTAB-6266_1.Human Intact OA vs non-OA Cartilage GSE114007_1.Human Intact OA vs non-OA Cartilage OANOF_1.Human Intact OA vs non-OA Cartilage E-MTAB-5564_1.Human Damaged vs Intact OA Bone Marrow
DDIT4	5	E-MTAB-4304_1.Human Damaged vs Intact OA Cartilage E-MTAB-6266_1.Human Intact OA vs non-OA Cartilage GSE114007_1.Human Intact OA vs non-OA Cartilage GSE51588_1.Human Damaged vs Intact OA Bone GSE51588_2.Human Damaged vs Intact OA Bone
DDR1	1	GSE114007_1.Human Intact OA vs non-OA Cartilage
DDR2	2	GSE51588_1.Human Damaged vs Intact OA Bone GSE51588_2.Human Damaged vs Intact OA Bone
DIO1	1	GSE114007_1.Human Intact OA vs non-OA Cartilage
DIO2	3	E-MTAB-6266_1.Human Intact OA vs non-OA Cartilage GSE114007_1.Human Intact OA vs non-OA Cartilage GSE51588_1.Human Damaged vs Intact OA Bone
DKK1	5	E-MTAB-4304_1.Human Damaged vs Intact OA Cartilage 22659600_1.Human Intact OA vs non-OA Cartilage E-MTAB-6266_1.Human Intact OA vs non-OA Cartilage GSE114007_1.Human Intact OA vs non-OA Cartilage OANOF_1.Human Intact OA vs non-OA Cartilage
DKK2	0
DLX2	0
DMP1	5	E-MTAB-6266_1.Human Intact OA vs non-OA Cartilage GSE114007_1.Human Intact OA vs non-OA Cartilage GSE51588_1.Human Damaged vs Intact OA Bone E-MTAB-5564_1.Human Damaged vs Intact OA Bone Marrow E-GEOD-43923_1.Human Osteophytic vs Intact OA Cartilage
DNAJC3	0
DNMT3B	0
DOT1L	1	OANOF_1.Human Intact OA vs non-OA Cartilage
DROSHA	0
DUSP1	2	E-MTAB-6266_1.Human Intact OA vs non-OA Cartilage GSE114007_1.Human Intact OA vs non-OA Cartilage
EDIL3	3	E-MTAB-6266_1.Human Intact OA vs non-OA Cartilage GSE51588_1.Human Damaged vs Intact OA Bone E-MTAB-5564_1.Human Damaged vs Intact OA Bone Marrow
EFEMP1	4	GSE114007_1.Human Intact OA vs non-OA Cartilage OANOF_1.Human Intact OA vs non-OA Cartilage GSE51588_1.Human Damaged vs Intact OA Bone GSE51588_2.Human Damaged vs Intact OA Bone
EFNB2	2	OANOF_1.Human Intact OA vs non-OA Cartilage E-GEOD-43923_1.Human Osteophytic vs Intact OA Cartilage
EGFR	1	GSE114007_1.Human Intact OA vs non-OA Cartilage
EGLN1	1	GSE114007_1.Human Intact OA vs non-OA Cartilage
ELF3	4	22659600_1.Human Intact OA vs non-OA Cartilage E-MTAB-6266_1.Human Intact OA vs non-OA Cartilage GSE114007_1.Human Intact OA vs non-OA Cartilage OANOF_1.Human Intact OA vs non-OA Cartilage
ENG	2	GSE114007_1.Human Intact OA vs non-OA Cartilage E-MTAB-5564_1.Human Damaged vs Intact OA Bone Marrow
ENPP1	2	GSE51588_1.Human Damaged vs Intact OA Bone E-MTAB-5564_1.Human Damaged vs Intact OA Bone Marrow
EPAS1	4	22659600_1.Human Intact OA vs non-OA Cartilage GSE114007_1.Human Intact OA vs non-OA Cartilage OANOF_1.Human Intact OA vs non-OA Cartilage GSE51588_2.Human Damaged vs Intact OA Bone
EPHB4	0
EPYC	4	E-MTAB-7313_1.Human Damaged vs Intact OA Cartilage 22659600_1.Human Intact OA vs non-OA Cartilage E-MTAB-6266_1.Human Intact OA vs non-OA Cartilage OANOF_1.Human Intact OA vs non-OA Cartilage
ERG	0
ERRFI1	5	22659600_1.Human Intact OA vs non-OA Cartilage E-MTAB-6266_1.Human Intact OA vs non-OA Cartilage GSE114007_1.Human Intact OA vs non-OA Cartilage OANOF_1.Human Intact OA vs non-OA Cartilage GSE51588_2.Human Damaged vs Intact OA Bone
ESR1	3	E-MTAB-4304_1.Human Damaged vs Intact OA Cartilage E-MTAB-7313_1.Human Damaged vs Intact OA Cartilage OANOF_1.Human Intact OA vs non-OA Cartilage
ESR2	1	E-MTAB-6266_1.Human Intact OA vs non-OA Cartilage
ESRRG	0
EVC	1	OANOF_1.Human Intact OA vs non-OA Cartilage
EXT1	3	OANOF_1.Human Intact OA vs non-OA Cartilage GSE51588_1.Human Damaged vs Intact OA Bone E-GEOD-43923_1.Human Osteophytic vs Intact OA Cartilage
EZH2	3	GSE114007_1.Human Intact OA vs non-OA Cartilage GSE51588_1.Human Damaged vs Intact OA Bone GSE51588_2.Human Damaged vs Intact OA Bone
F2R	1	E-MTAB-4304_1.Human Damaged vs Intact OA Cartilage
F2RL1	0
FABP4	5	E-MTAB-6266_1.Human Intact OA vs non-OA Cartilage OANOF_1.Human Intact OA vs non-OA Cartilage GSE51588_1.Human Damaged vs Intact OA Bone E-GEOD-43923_1.Human Osteophytic vs Intact OA Cartilage E-GEOD-82107_1.Human OA vs nonOA Synovium
FBXO32	6	22659600_1.Human Intact OA vs non-OA Cartilage E-MTAB-6266_1.Human Intact OA vs non-OA Cartilage GSE114007_1.Human Intact OA vs non-OA Cartilage OANOF_1.Human Intact OA vs non-OA Cartilage E-MTAB-5564_1.Human Damaged vs Intact OA Bone Marrow E-GEOD-26475_1.Mouse Surgical OA vs Sham Joint
FBXO6	0
FCER1A	0
FCER1G	6	22659600_1.Human Intact OA vs non-OA Cartilage OANOF_1.Human Intact OA vs non-OA Cartilage GSE51588_1.Human Damaged vs Intact OA Bone GSE51588_2.Human Damaged vs Intact OA Bone E-GEOD-43923_1.Human Osteophytic vs Intact OA Cartilage GSE46750_1.Human OA vs nonOA Synovium
FCGR2B	1	GSE51588_2.Human Damaged vs Intact OA Bone
FFAR1	0
FFAR4	0
FGF2	1	OANOF_1.Human Intact OA vs non-OA Cartilage
FGFR1	2	GSE51588_1.Human Damaged vs Intact OA Bone GSE51588_2.Human Damaged vs Intact OA Bone
FGFR3	7	E-MTAB-4304_1.Human Damaged vs Intact OA Cartilage 22659600_1.Human Intact OA vs non-OA Cartilage E-MTAB-6266_1.Human Intact OA vs non-OA Cartilage OANOF_1.Human Intact OA vs non-OA Cartilage GSE51588_1.Human Damaged vs Intact OA Bone GSE51588_2.Human Damaged vs Intact OA Bone E-MTAB-5564_1.Human Damaged vs Intact OA Bone Marrow
FMOD	7	24361742_1.Human Damaged vs Intact OA Cartilage 22659600_1.Human Intact OA vs non-OA Cartilage E-MTAB-6266_1.Human Intact OA vs non-OA Cartilage OANOF_1.Human Intact OA vs non-OA Cartilage GSE51588_1.Human Damaged vs Intact OA Bone GSE51588_2.Human Damaged vs Intact OA Bone E-GEOD-26475_1.Mouse Surgical OA vs Sham Joint
FN1	7	GSE57218_1.Human Damaged vs Intact OA Cartilage E-MTAB-4304_1.Human Damaged vs Intact OA Cartilage E-MTAB-7313_1.Human Damaged vs Intact OA Cartilage E-MTAB-6266_1.Human Intact OA vs non-OA Cartilage GSE114007_1.Human Intact OA vs non-OA Cartilage GSE51588_1.Human Damaged vs Intact OA Bone GSE51588_2.Human Damaged vs Intact OA Bone
FOXO1	3	22659600_1.Human Intact OA vs non-OA Cartilage OANOF_1.Human Intact OA vs non-OA Cartilage GSE51588_1.Human Damaged vs Intact OA Bone
FOXO3	3	E-MTAB-6266_1.Human Intact OA vs non-OA Cartilage GSE114007_1.Human Intact OA vs non-OA Cartilage GSE51588_1.Human Damaged vs Intact OA Bone
FOXO4	0
FOXP2	1	GSE114007_1.Human Intact OA vs non-OA Cartilage
FRZB	6	24361742_1.Human Damaged vs Intact OA Cartilage GSE57218_1.Human Damaged vs Intact OA Cartilage E-MTAB-4304_1.Human Damaged vs Intact OA Cartilage E-MTAB-7313_1.Human Damaged vs Intact OA Cartilage GSE51588_2.Human Damaged vs Intact OA Bone E-GEOD-43923_1.Human Osteophytic vs Intact OA Cartilage
FYN	1	E-GEOD-43923_1.Human Osteophytic vs Intact OA Cartilage
GDF5	4	22659600_1.Human Intact OA vs non-OA Cartilage E-MTAB-6266_1.Human Intact OA vs non-OA Cartilage OANOF_1.Human Intact OA vs non-OA Cartilage E-GEOD-43923_1.Human Osteophytic vs Intact OA Cartilage
GH1	0
GJA1	6	E-MTAB-4304_1.Human Damaged vs Intact OA Cartilage GSE114007_1.Human Intact OA vs non-OA Cartilage OANOF_1.Human Intact OA vs non-OA Cartilage GSE51588_1.Human Damaged vs Intact OA Bone E-MTAB-5564_1.Human Damaged vs Intact OA Bone Marrow E-GEOD-43923_1.Human Osteophytic vs Intact OA Cartilage
GLI2	2	E-MTAB-4304_1.Human Damaged vs Intact OA Cartilage OANOF_1.Human Intact OA vs non-OA Cartilage
GREM1	7	GSE57218_1.Human Damaged vs Intact OA Cartilage E-MTAB-7313_1.Human Damaged vs Intact OA Cartilage 22659600_1.Human Intact OA vs non-OA Cartilage E-MTAB-6266_1.Human Intact OA vs non-OA Cartilage OANOF_1.Human Intact OA vs non-OA Cartilage E-MTAB-5564_1.Human Damaged vs Intact OA Bone Marrow E-GEOD-43923_1.Human Osteophytic vs Intact OA Cartilage
GRK5	4	24361742_1.Human Damaged vs Intact OA Cartilage GSE114007_1.Human Intact OA vs non-OA Cartilage E-MTAB-5564_1.Human Damaged vs Intact OA Bone Marrow GSE46750_1.Human OA vs nonOA Synovium
GRN	2	OANOF_1.Human Intact OA vs non-OA Cartilage GSE51588_1.Human Damaged vs Intact OA Bone
HAS1	3	E-GEOD-43923_1.Human Osteophytic vs Intact OA Cartilage GSE46750_1.Human OA vs nonOA Synovium E-GEOD-26475_1.Mouse Surgical OA vs Sham Joint
HES1	4	E-MTAB-6266_1.Human Intact OA vs non-OA Cartilage GSE114007_1.Human Intact OA vs non-OA Cartilage GSE51588_2.Human Damaged vs Intact OA Bone E-GEOD-43923_1.Human Osteophytic vs Intact OA Cartilage
HFE	1	OANOF_1.Human Intact OA vs non-OA Cartilage
HIF1A	0
HMGB2	6	22659600_1.Human Intact OA vs non-OA Cartilage E-MTAB-6266_1.Human Intact OA vs non-OA Cartilage GSE114007_1.Human Intact OA vs non-OA Cartilage OANOF_1.Human Intact OA vs non-OA Cartilage GSE51588_1.Human Damaged vs Intact OA Bone GSE51588_2.Human Damaged vs Intact OA Bone
HSD11B1	4	22659600_1.Human Intact OA vs non-OA Cartilage E-MTAB-6266_1.Human Intact OA vs non-OA Cartilage GSE114007_1.Human Intact OA vs non-OA Cartilage GSE46750_1.Human OA vs nonOA Synovium
HSPD1	1	GSE114007_1.Human Intact OA vs non-OA Cartilage
HSPG2	2	GSE51588_1.Human Damaged vs Intact OA Bone GSE51588_2.Human Damaged vs Intact OA Bone
HTRA1	8	24361742_1.Human Damaged vs Intact OA Cartilage E-MTAB-4304_1.Human Damaged vs Intact OA Cartilage E-MTAB-7313_1.Human Damaged vs Intact OA Cartilage 22659600_1.Human Intact OA vs non-OA Cartilage E-MTAB-6266_1.Human Intact OA vs non-OA Cartilage GSE114007_1.Human Intact OA vs non-OA Cartilage GSE51588_1.Human Damaged vs Intact OA Bone GSE51588_2.Human Damaged vs Intact OA Bone
HYAL1	3	22659600_1.Human Intact OA vs non-OA Cartilage E-MTAB-6266_1.Human Intact OA vs non-OA Cartilage OANOF_1.Human Intact OA vs non-OA Cartilage
HYAL2	1	OANOF_1.Human Intact OA vs non-OA Cartilage
IFT88	1	GSE114007_1.Human Intact OA vs non-OA Cartilage
IGF1	1	E-GEOD-43923_1.Human Osteophytic vs Intact OA Cartilage
IHH	3	E-MTAB-4304_1.Human Damaged vs Intact OA Cartilage GSE51588_1.Human Damaged vs Intact OA Bone GSE51588_2.Human Damaged vs Intact OA Bone
IKK2	0
IL17A	0
IL1A	0
IL1B	1	E-GEOD-26475_1.Mouse Surgical OA vs Sham Joint
IL1RN	0
IL22RA1	0
IL6	6	22659600_1.Human Intact OA vs non-OA Cartilage E-MTAB-6266_1.Human Intact OA vs non-OA Cartilage GSE114007_1.Human Intact OA vs non-OA Cartilage OANOF_1.Human Intact OA vs non-OA Cartilage E-GEOD-43923_1.Human Osteophytic vs Intact OA Cartilage GSE46750_1.Human OA vs nonOA Synovium
IRF4	5	E-MTAB-6266_1.Human Intact OA vs non-OA Cartilage GSE114007_1.Human Intact OA vs non-OA Cartilage OANOF_1.Human Intact OA vs non-OA Cartilage GSE51588_1.Human Damaged vs Intact OA Bone E-GEOD-26475_1.Mouse Surgical OA vs Sham Joint
ITGA1	1	OANOF_1.Human Intact OA vs non-OA Cartilage
ITGA5	4	22659600_1.Human Intact OA vs non-OA Cartilage GSE114007_1.Human Intact OA vs non-OA Cartilage OANOF_1.Human Intact OA vs non-OA Cartilage E-MTAB-5564_1.Human Damaged vs Intact OA Bone Marrow
ITGB3	3	GSE114007_1.Human Intact OA vs non-OA Cartilage OANOF_1.Human Intact OA vs non-OA Cartilage E-MTAB-5564_1.Human Damaged vs Intact OA Bone Marrow
KDM6B	2	GSE114007_1.Human Intact OA vs non-OA Cartilage E-MTAB-5564_1.Human Damaged vs Intact OA Bone Marrow
LCAT	1	GSE51588_2.Human Damaged vs Intact OA Bone
LCN2	7	22659600_1.Human Intact OA vs non-OA Cartilage E-MTAB-6266_1.Human Intact OA vs non-OA Cartilage GSE114007_1.Human Intact OA vs non-OA Cartilage OANOF_1.Human Intact OA vs non-OA Cartilage GSE51588_1.Human Damaged vs Intact OA Bone GSE51588_2.Human Damaged vs Intact OA Bone E-MTAB-5564_1.Human Damaged vs Intact OA Bone Marrow
LDHA	4	GSE114007_1.Human Intact OA vs non-OA Cartilage OANOF_1.Human Intact OA vs non-OA Cartilage GSE51588_1.Human Damaged vs Intact OA Bone GSE51588_2.Human Damaged vs Intact OA Bone
LDLR	2	GSE114007_1.Human Intact OA vs non-OA Cartilage GSE51588_2.Human Damaged vs Intact OA Bone
LEPR	0
LGALS3	0
LOXL2	3	E-MTAB-7313_1.Human Damaged vs Intact OA Cartilage E-MTAB-6266_1.Human Intact OA vs non-OA Cartilage GSE51588_1.Human Damaged vs Intact OA Bone
LRP5	5	E-MTAB-4304_1.Human Damaged vs Intact OA Cartilage E-MTAB-7313_1.Human Damaged vs Intact OA Cartilage GSE114007_1.Human Intact OA vs non-OA Cartilage OANOF_1.Human Intact OA vs non-OA Cartilage GSE51588_2.Human Damaged vs Intact OA Bone
LRP6	0
LTBP3	4	22659600_1.Human Intact OA vs non-OA Cartilage E-MTAB-6266_1.Human Intact OA vs non-OA Cartilage GSE51588_1.Human Damaged vs Intact OA Bone GSE51588_2.Human Damaged vs Intact OA Bone
LUM	7	E-MTAB-4304_1.Human Damaged vs Intact OA Cartilage E-MTAB-6266_1.Human Intact OA vs non-OA Cartilage GSE114007_1.Human Intact OA vs non-OA Cartilage GSE51588_1.Human Damaged vs Intact OA Bone GSE51588_2.Human Damaged vs Intact OA Bone E-MTAB-5564_1.Human Damaged vs Intact OA Bone Marrow E-GEOD-26475_1.Mouse Surgical OA vs Sham Joint
MAP3K5	2	GSE51588_1.Human Damaged vs Intact OA Bone E-GEOD-43923_1.Human Osteophytic vs Intact OA Cartilage
MAPK14	2	GSE51588_1.Human Damaged vs Intact OA Bone GSE51588_2.Human Damaged vs Intact OA Bone
MAPK8	0
MAPK9	0
MATN1	3	E-MTAB-6266_1.Human Intact OA vs non-OA Cartilage GSE114007_1.Human Intact OA vs non-OA Cartilage OANOF_1.Human Intact OA vs non-OA Cartilage
MATN2	8	24361742_1.Human Damaged vs Intact OA Cartilage 22659600_1.Human Intact OA vs non-OA Cartilage E-MTAB-6266_1.Human Intact OA vs non-OA Cartilage OANOF_1.Human Intact OA vs non-OA Cartilage GSE51588_1.Human Damaged vs Intact OA Bone GSE51588_2.Human Damaged vs Intact OA Bone GSE46750_1.Human OA vs nonOA Synovium E-GEOD-26475_1.Mouse Surgical OA vs Sham Joint
MATN3	5	22659600_1.Human Intact OA vs non-OA Cartilage E-MTAB-6266_1.Human Intact OA vs non-OA Cartilage GSE114007_1.Human Intact OA vs non-OA Cartilage OANOF_1.Human Intact OA vs non-OA Cartilage GSE51588_1.Human Damaged vs Intact OA Bone
MATN4	7	E-MTAB-4304_1.Human Damaged vs Intact OA Cartilage E-MTAB-7313_1.Human Damaged vs Intact OA Cartilage EGAD00001001331_1.Human Damaged vs Intact OA Cartilage E-MTAB-6266_1.Human Intact OA vs non-OA Cartilage GSE114007_1.Human Intact OA vs non-OA Cartilage OANOF_1.Human Intact OA vs non-OA Cartilage GSE51588_1.Human Damaged vs Intact OA Bone
MC1R	2	GSE114007_1.Human Intact OA vs non-OA Cartilage GSE51588_1.Human Damaged vs Intact OA Bone
MCAT	0
MCL1	2	GSE114007_1.Human Intact OA vs non-OA Cartilage OANOF_1.Human Intact OA vs non-OA Cartilage
MIA	2	E-MTAB-6266_1.Human Intact OA vs non-OA Cartilage GSE51588_2.Human Damaged vs Intact OA Bone
MIF	1	OANOF_1.Human Intact OA vs non-OA Cartilage
MINK1	1	GSE114007_1.Human Intact OA vs non-OA Cartilage
MMP13	3	GSE114007_1.Human Intact OA vs non-OA Cartilage E-MTAB-5564_1.Human Damaged vs Intact OA Bone Marrow E-GEOD-43923_1.Human Osteophytic vs Intact OA Cartilage
MMP17	1	E-MTAB-6266_1.Human Intact OA vs non-OA Cartilage
MMP3	5	E-MTAB-7313_1.Human Damaged vs Intact OA Cartilage 22659600_1.Human Intact OA vs non-OA Cartilage E-MTAB-6266_1.Human Intact OA vs non-OA Cartilage OANOF_1.Human Intact OA vs non-OA Cartilage E-GEOD-26475_1.Mouse Surgical OA vs Sham Joint
MPST	2	E-MTAB-6266_1.Human Intact OA vs non-OA Cartilage GSE114007_1.Human Intact OA vs non-OA Cartilage
MSR1	1	E-GEOD-26475_1.Mouse Surgical OA vs Sham Joint
MT1A	6	22659600_1.Human Intact OA vs non-OA Cartilage E-MTAB-6266_1.Human Intact OA vs non-OA Cartilage GSE114007_1.Human Intact OA vs non-OA Cartilage OANOF_1.Human Intact OA vs non-OA Cartilage GSE51588_1.Human Damaged vs Intact OA Bone GSE51588_2.Human Damaged vs Intact OA Bone
MT2A	3	22659600_1.Human Intact OA vs non-OA Cartilage E-MTAB-6266_1.Human Intact OA vs non-OA Cartilage OANOF_1.Human Intact OA vs non-OA Cartilage
MTF1	0
MTOR	1	GSE114007_1.Human Intact OA vs non-OA Cartilage
MYD88	0
NAMPT	8	22659600_1.Human Intact OA vs non-OA Cartilage E-MTAB-6266_1.Human Intact OA vs non-OA Cartilage GSE114007_1.Human Intact OA vs non-OA Cartilage OANOF_1.Human Intact OA vs non-OA Cartilage GSE51588_1.Human Damaged vs Intact OA Bone GSE51588_2.Human Damaged vs Intact OA Bone E-MTAB-5564_1.Human Damaged vs Intact OA Bone Marrow GSE46750_1.Human OA vs nonOA Synovium
NCAM1	4	E-MTAB-6266_1.Human Intact OA vs non-OA Cartilage GSE114007_1.Human Intact OA vs non-OA Cartilage OANOF_1.Human Intact OA vs non-OA Cartilage GSE51588_2.Human Damaged vs Intact OA Bone
NCF1	2	GSE51588_1.Human Damaged vs Intact OA Bone E-MTAB-5564_1.Human Damaged vs Intact OA Bone Marrow
NDST1	0
NELL1	2	E-MTAB-6266_1.Human Intact OA vs non-OA Cartilage GSE114007_1.Human Intact OA vs non-OA Cartilage
NFATC1	3	GSE114007_1.Human Intact OA vs non-OA Cartilage GSE51588_1.Human Damaged vs Intact OA Bone E-MTAB-5564_1.Human Damaged vs Intact OA Bone Marrow
NFATC2	3	E-MTAB-7313_1.Human Damaged vs Intact OA Cartilage E-MTAB-6266_1.Human Intact OA vs non-OA Cartilage OANOF_1.Human Intact OA vs non-OA Cartilage
NFE2L2	1	GSE114007_1.Human Intact OA vs non-OA Cartilage
NFKBIZ	3	22659600_1.Human Intact OA vs non-OA Cartilage OANOF_1.Human Intact OA vs non-OA Cartilage GSE51588_2.Human Damaged vs Intact OA Bone
NID2	4	24361742_1.Human Damaged vs Intact OA Cartilage OANOF_1.Human Intact OA vs non-OA Cartilage GSE51588_1.Human Damaged vs Intact OA Bone E-GEOD-43923_1.Human Osteophytic vs Intact OA Cartilage
NOS2	2	GSE114007_1.Human Intact OA vs non-OA Cartilage OANOF_1.Human Intact OA vs non-OA Cartilage
NOTCH1	1	E-MTAB-6266_1.Human Intact OA vs non-OA Cartilage
NOTCH2	0
NOX4	1	E-MTAB-6266_1.Human Intact OA vs non-OA Cartilage
NR1I2	0
NT5E	6	E-MTAB-4304_1.Human Damaged vs Intact OA Cartilage E-MTAB-7313_1.Human Damaged vs Intact OA Cartilage E-MTAB-6266_1.Human Intact OA vs non-OA Cartilage GSE114007_1.Human Intact OA vs non-OA Cartilage GSE51588_1.Human Damaged vs Intact OA Bone GSE51588_2.Human Damaged vs Intact OA Bone
NUDT7	0
OLR1	0
OPRK1	1	GSE114007_1.Human Intact OA vs non-OA Cartilage
OPTC	2	GSE114007_1.Human Intact OA vs non-OA Cartilage OANOF_1.Human Intact OA vs non-OA Cartilage
PANX3	3	GSE51588_1.Human Damaged vs Intact OA Bone E-MTAB-5564_1.Human Damaged vs Intact OA Bone Marrow E-GEOD-43923_1.Human Osteophytic vs Intact OA Cartilage
PAPSS2	1	E-GEOD-82107_1.Human OA vs nonOA Synovium
PBXIP1	0
PDPN	2	GSE51588_1.Human Damaged vs Intact OA Bone E-GEOD-26475_1.Mouse Surgical OA vs Sham Joint
PHEX	3	GSE51588_1.Human Damaged vs Intact OA Bone E-MTAB-5564_1.Human Damaged vs Intact OA Bone Marrow E-GEOD-43923_1.Human Osteophytic vs Intact OA Cartilage
PHLPP1	1	E-MTAB-5564_1.Human Damaged vs Intact OA Bone Marrow
PINK1	0
PITX1	2	E-MTAB-6266_1.Human Intact OA vs non-OA Cartilage GSE114007_1.Human Intact OA vs non-OA Cartilage
PPARD	1	OANOF_1.Human Intact OA vs non-OA Cartilage
PPARG	3	E-MTAB-4304_1.Human Damaged vs Intact OA Cartilage GSE114007_1.Human Intact OA vs non-OA Cartilage GSE51588_1.Human Damaged vs Intact OA Bone
PRG4	3	E-MTAB-6266_1.Human Intact OA vs non-OA Cartilage GSE51588_2.Human Damaged vs Intact OA Bone E-GEOD-26475_1.Mouse Surgical OA vs Sham Joint
PRKAA1	0
PRKAA2	2	GSE114007_1.Human Intact OA vs non-OA Cartilage OANOF_1.Human Intact OA vs non-OA Cartilage
PRKCD	0
PTCH1	4	E-MTAB-4304_1.Human Damaged vs Intact OA Cartilage OANOF_1.Human Intact OA vs non-OA Cartilage GSE51588_1.Human Damaged vs Intact OA Bone GSE51588_2.Human Damaged vs Intact OA Bone
PTEN	1	GSE51588_2.Human Damaged vs Intact OA Bone
PTGDR	0
PTGDS	3	E-MTAB-4304_1.Human Damaged vs Intact OA Cartilage GSE51588_2.Human Damaged vs Intact OA Bone E-GEOD-43923_1.Human Osteophytic vs Intact OA Cartilage
PTGES	8	GSE57218_1.Human Damaged vs Intact OA Cartilage E-MTAB-4304_1.Human Damaged vs Intact OA Cartilage E-MTAB-7313_1.Human Damaged vs Intact OA Cartilage EGAD00001001331_1.Human Damaged vs Intact OA Cartilage E-MTAB-6266_1.Human Intact OA vs non-OA Cartilage GSE114007_1.Human Intact OA vs non-OA Cartilage GSE51588_1.Human Damaged vs Intact OA Bone GSE46750_1.Human OA vs nonOA Synovium
PTGS2	6	E-MTAB-4304_1.Human Damaged vs Intact OA Cartilage E-MTAB-7313_1.Human Damaged vs Intact OA Cartilage 22659600_1.Human Intact OA vs non-OA Cartilage GSE114007_1.Human Intact OA vs non-OA Cartilage OANOF_1.Human Intact OA vs non-OA Cartilage E-GEOD-26475_1.Mouse Surgical OA vs Sham Joint
RBPJ	1	OANOF_1.Human Intact OA vs non-OA Cartilage
RELA	3	E-MTAB-6266_1.Human Intact OA vs non-OA Cartilage GSE114007_1.Human Intact OA vs non-OA Cartilage OANOF_1.Human Intact OA vs non-OA Cartilage
RHEB	0
RORA	3	22659600_1.Human Intact OA vs non-OA Cartilage GSE114007_1.Human Intact OA vs non-OA Cartilage OANOF_1.Human Intact OA vs non-OA Cartilage
RPTOR	0
RSK3	0
RUNX1	1	OANOF_1.Human Intact OA vs non-OA Cartilage
RUNX2	3	GSE51588_1.Human Damaged vs Intact OA Bone E-MTAB-5564_1.Human Damaged vs Intact OA Bone Marrow E-GEOD-43923_1.Human Osteophytic vs Intact OA Cartilage
S100A9	8	EGAD00001001331_1.Human Damaged vs Intact OA Cartilage 22659600_1.Human Intact OA vs non-OA Cartilage E-MTAB-6266_1.Human Intact OA vs non-OA Cartilage OANOF_1.Human Intact OA vs non-OA Cartilage GSE51588_1.Human Damaged vs Intact OA Bone GSE51588_2.Human Damaged vs Intact OA Bone E-MTAB-5564_1.Human Damaged vs Intact OA Bone Marrow GSE46750_1.Human OA vs nonOA Synovium
SDC4	7	24361742_1.Human Damaged vs Intact OA Cartilage 22659600_1.Human Intact OA vs non-OA Cartilage E-MTAB-6266_1.Human Intact OA vs non-OA Cartilage GSE114007_1.Human Intact OA vs non-OA Cartilage OANOF_1.Human Intact OA vs non-OA Cartilage GSE51588_1.Human Damaged vs Intact OA Bone GSE51588_2.Human Damaged vs Intact OA Bone
SERPINE1	3	GSE57218_1.Human Damaged vs Intact OA Cartilage E-MTAB-4304_1.Human Damaged vs Intact OA Cartilage E-MTAB-7313_1.Human Damaged vs Intact OA Cartilage
SETDB1	0
SFRP1	2	GSE51588_2.Human Damaged vs Intact OA Bone E-GEOD-43923_1.Human Osteophytic vs Intact OA Cartilage
SIK3	1	E-MTAB-5564_1.Human Damaged vs Intact OA Bone Marrow
SIRT1	0
SIRT7	1	E-MTAB-6266_1.Human Intact OA vs non-OA Cartilage
SLC39A8	0
SMAD3	2	GSE51588_1.Human Damaged vs Intact OA Bone GSE51588_2.Human Damaged vs Intact OA Bone
SMO	5	E-MTAB-4304_1.Human Damaged vs Intact OA Cartilage 22659600_1.Human Intact OA vs non-OA Cartilage GSE114007_1.Human Intact OA vs non-OA Cartilage GSE51588_1.Human Damaged vs Intact OA Bone GSE51588_2.Human Damaged vs Intact OA Bone
SMURF2	1	E-GEOD-43923_1.Human Osteophytic vs Intact OA Cartilage
SOD2	7	22659600_1.Human Intact OA vs non-OA Cartilage E-MTAB-6266_1.Human Intact OA vs non-OA Cartilage GSE114007_1.Human Intact OA vs non-OA Cartilage OANOF_1.Human Intact OA vs non-OA Cartilage GSE51588_1.Human Damaged vs Intact OA Bone GSE51588_2.Human Damaged vs Intact OA Bone GSE46750_1.Human OA vs nonOA Synovium
SOD3	4	22659600_1.Human Intact OA vs non-OA Cartilage GSE114007_1.Human Intact OA vs non-OA Cartilage GSE51588_2.Human Damaged vs Intact OA Bone E-GEOD-26475_1.Mouse Surgical OA vs Sham Joint
SOST	2	E-MTAB-6266_1.Human Intact OA vs non-OA Cartilage E-GEOD-43923_1.Human Osteophytic vs Intact OA Cartilage
SOX9	1	GSE114007_1.Human Intact OA vs non-OA Cartilage
SPP1	6	GSE57218_1.Human Damaged vs Intact OA Cartilage E-MTAB-7313_1.Human Damaged vs Intact OA Cartilage 22659600_1.Human Intact OA vs non-OA Cartilage GSE114007_1.Human Intact OA vs non-OA Cartilage GSE51588_1.Human Damaged vs Intact OA Bone E-GEOD-43923_1.Human Osteophytic vs Intact OA Cartilage
ST3GAL5	2	E-MTAB-6266_1.Human Intact OA vs non-OA Cartilage GSE114007_1.Human Intact OA vs non-OA Cartilage
ST8SIA1	2	GSE51588_1.Human Damaged vs Intact OA Bone E-MTAB-5564_1.Human Damaged vs Intact OA Bone Marrow
STK3	0
STK4	0
SULF1	6	EGAD00001001331_1.Human Damaged vs Intact OA Cartilage 22659600_1.Human Intact OA vs non-OA Cartilage E-MTAB-6266_1.Human Intact OA vs non-OA Cartilage GSE114007_1.Human Intact OA vs non-OA Cartilage OANOF_1.Human Intact OA vs non-OA Cartilage GSE51588_1.Human Damaged vs Intact OA Bone
SULF2	5	24361742_1.Human Damaged vs Intact OA Cartilage 22659600_1.Human Intact OA vs non-OA Cartilage E-MTAB-6266_1.Human Intact OA vs non-OA Cartilage OANOF_1.Human Intact OA vs non-OA Cartilage E-GEOD-43923_1.Human Osteophytic vs Intact OA Cartilage
TAC1	2	E-MTAB-4304_1.Human Damaged vs Intact OA Cartilage E-MTAB-6266_1.Human Intact OA vs non-OA Cartilage
TET1	5	EGAD00001001331_1.Human Damaged vs Intact OA Cartilage E-MTAB-6266_1.Human Intact OA vs non-OA Cartilage GSE114007_1.Human Intact OA vs non-OA Cartilage OANOF_1.Human Intact OA vs non-OA Cartilage GSE51588_2.Human Damaged vs Intact OA Bone
TFAP2E	0
TGFA	2	E-MTAB-6266_1.Human Intact OA vs non-OA Cartilage E-GEOD-43923_1.Human Osteophytic vs Intact OA Cartilage
TGFB1	2	OANOF_1.Human Intact OA vs non-OA Cartilage GSE51588_1.Human Damaged vs Intact OA Bone
TGFB1I1	2	GSE51588_1.Human Damaged vs Intact OA Bone E-GEOD-43923_1.Human Osteophytic vs Intact OA Cartilage
TGFBR1	2	E-MTAB-4304_1.Human Damaged vs Intact OA Cartilage E-MTAB-7313_1.Human Damaged vs Intact OA Cartilage
TGFBR2	1	E-GEOD-43923_1.Human Osteophytic vs Intact OA Cartilage
TIMP2	3	GSE51588_1.Human Damaged vs Intact OA Bone GSE51588_2.Human Damaged vs Intact OA Bone E-GEOD-26475_1.Mouse Surgical OA vs Sham Joint
TIMP3	5	GSE57218_1.Human Damaged vs Intact OA Cartilage E-MTAB-4304_1.Human Damaged vs Intact OA Cartilage E-MTAB-7313_1.Human Damaged vs Intact OA Cartilage GSE114007_1.Human Intact OA vs non-OA Cartilage GSE51588_2.Human Damaged vs Intact OA Bone
TLR1	1	GSE51588_1.Human Damaged vs Intact OA Bone
TLR2	4	E-MTAB-6266_1.Human Intact OA vs non-OA Cartilage OANOF_1.Human Intact OA vs non-OA Cartilage GSE51588_1.Human Damaged vs Intact OA Bone GSE51588_2.Human Damaged vs Intact OA Bone
TLR4	1	E-MTAB-6266_1.Human Intact OA vs non-OA Cartilage
TLR5	0
TLR6	2	E-MTAB-4304_1.Human Damaged vs Intact OA Cartilage E-MTAB-6266_1.Human Intact OA vs non-OA Cartilage
TNC	3	E-MTAB-6266_1.Human Intact OA vs non-OA Cartilage GSE114007_1.Human Intact OA vs non-OA Cartilage E-MTAB-5564_1.Human Damaged vs Intact OA Bone Marrow
TNF	1	GSE51588_2.Human Damaged vs Intact OA Bone
TNFRSF11B	6	24361742_1.Human Damaged vs Intact OA Cartilage GSE57218_1.Human Damaged vs Intact OA Cartilage E-MTAB-4304_1.Human Damaged vs Intact OA Cartilage E-MTAB-7313_1.Human Damaged vs Intact OA Cartilage GSE114007_1.Human Intact OA vs non-OA Cartilage GSE51588_1.Human Damaged vs Intact OA Bone
TP63	2	GSE51588_1.Human Damaged vs Intact OA Bone GSE51588_2.Human Damaged vs Intact OA Bone
TRAF3	1	E-MTAB-5564_1.Human Damaged vs Intact OA Bone Marrow
TRPA1	1	GSE114007_1.Human Intact OA vs non-OA Cartilage
TRPV4	3	E-MTAB-4304_1.Human Damaged vs Intact OA Cartilage 22659600_1.Human Intact OA vs non-OA Cartilage E-MTAB-6266_1.Human Intact OA vs non-OA Cartilage
TRPV6	0
TSC1	0
TTR	2	GSE51588_1.Human Damaged vs Intact OA Bone GSE51588_2.Human Damaged vs Intact OA Bone
TUT7	0
TWIST1	3	GSE114007_1.Human Intact OA vs non-OA Cartilage E-MTAB-5564_1.Human Damaged vs Intact OA Bone Marrow E-GEOD-43923_1.Human Osteophytic vs Intact OA Cartilage
TYROBP	4	GSE114007_1.Human Intact OA vs non-OA Cartilage E-GEOD-43923_1.Human Osteophytic vs Intact OA Cartilage E-GEOD-82107_1.Human OA vs nonOA Synovium GSE46750_1.Human OA vs nonOA Synovium
UCMA	5	GSE57218_1.Human Damaged vs Intact OA Cartilage E-MTAB-4304_1.Human Damaged vs Intact OA Cartilage E-MTAB-7313_1.Human Damaged vs Intact OA Cartilage E-MTAB-6266_1.Human Intact OA vs non-OA Cartilage GSE114007_1.Human Intact OA vs non-OA Cartilage
UGCG	6	22659600_1.Human Intact OA vs non-OA Cartilage E-MTAB-6266_1.Human Intact OA vs non-OA Cartilage GSE114007_1.Human Intact OA vs non-OA Cartilage OANOF_1.Human Intact OA vs non-OA Cartilage GSE51588_1.Human Damaged vs Intact OA Bone GSE51588_2.Human Damaged vs Intact OA Bone
VEGFA	4	22659600_1.Human Intact OA vs non-OA Cartilage GSE114007_1.Human Intact OA vs non-OA Cartilage OANOF_1.Human Intact OA vs non-OA Cartilage GSE51588_2.Human Damaged vs Intact OA Bone
VHL	1	GSE51588_2.Human Damaged vs Intact OA Bone
WNT16	4	E-MTAB-4304_1.Human Damaged vs Intact OA Cartilage E-MTAB-7313_1.Human Damaged vs Intact OA Cartilage E-MTAB-6266_1.Human Intact OA vs non-OA Cartilage GSE51588_1.Human Damaged vs Intact OA Bone
WWP2	5	GSE57218_1.Human Damaged vs Intact OA Cartilage E-MTAB-4304_1.Human Damaged vs Intact OA Cartilage 22659600_1.Human Intact OA vs non-OA Cartilage GSE114007_1.Human Intact OA vs non-OA Cartilage E-GEOD-43923_1.Human Osteophytic vs Intact OA Cartilage
YAP1	1	GSE51588_2.Human Damaged vs Intact OA Bone
ZFP36L1	3	22659600_1.Human Intact OA vs non-OA Cartilage GSE114007_1.Human Intact OA vs non-OA Cartilage OANOF_1.Human Intact OA vs non-OA Cartilage
A2M	5	22659600_1.Human Intact OA vs non-OA Cartilage E-MTAB-6266_1.Human Intact OA vs non-OA Cartilage GSE114007_1.Human Intact OA vs non-OA Cartilage GSE51588_1.Human Damaged vs Intact OA Bone GSE51588_2.Human Damaged vs Intact OA Bone
ABAT	0
AGTR1	1	E-MTAB-7313_1.Human Damaged vs Intact OA Cartilage
AHSG	0
ASIC3	1	OANOF_1.Human Intact OA vs non-OA Cartilage
AURKA	2	GSE51588_1.Human Damaged vs Intact OA Bone GSE51588_2.Human Damaged vs Intact OA Bone
AXIN2	2	E-MTAB-6266_1.Human Intact OA vs non-OA Cartilage OANOF_1.Human Intact OA vs non-OA Cartilage
BCL2	0
BECN1	0
BRD2	2	GSE114007_1.Human Intact OA vs non-OA Cartilage OANOF_1.Human Intact OA vs non-OA Cartilage
BRD3	0
BRD4	0
C3	5	E-MTAB-4304_1.Human Damaged vs Intact OA Cartilage E-MTAB-7313_1.Human Damaged vs Intact OA Cartilage E-MTAB-6266_1.Human Intact OA vs non-OA Cartilage GSE51588_1.Human Damaged vs Intact OA Bone GSE51588_2.Human Damaged vs Intact OA Bone
CBX4	1	E-GEOD-82107_1.Human OA vs nonOA Synovium
CCL25	0
CCL3	1	GSE51588_2.Human Damaged vs Intact OA Bone
CCR1	3	EGAD00001001331_1.Human Damaged vs Intact OA Cartilage GSE114007_1.Human Intact OA vs non-OA Cartilage E-GEOD-43923_1.Human Osteophytic vs Intact OA Cartilage
CD274	3	E-MTAB-6266_1.Human Intact OA vs non-OA Cartilage GSE114007_1.Human Intact OA vs non-OA Cartilage OANOF_1.Human Intact OA vs non-OA Cartilage
CDK9	0
CLK2	0
CST3	2	GSE51588_1.Human Damaged vs Intact OA Bone E-MTAB-5564_1.Human Damaged vs Intact OA Bone Marrow
CXCR4	4	EGAD00001001331_1.Human Damaged vs Intact OA Cartilage GSE51588_1.Human Damaged vs Intact OA Bone GSE51588_2.Human Damaged vs Intact OA Bone E-MTAB-5564_1.Human Damaged vs Intact OA Bone Marrow
CYP7B1	3	GSE114007_1.Human Intact OA vs non-OA Cartilage GSE51588_1.Human Damaged vs Intact OA Bone E-MTAB-5564_1.Human Damaged vs Intact OA Bone Marrow
DGCR8	0
DYRK1A	0
FGF1	4	24361742_1.Human Damaged vs Intact OA Cartilage E-MTAB-6266_1.Human Intact OA vs non-OA Cartilage OANOF_1.Human Intact OA vs non-OA Cartilage E-GEOD-43923_1.Human Osteophytic vs Intact OA Cartilage
FGF18	2	E-MTAB-6266_1.Human Intact OA vs non-OA Cartilage OANOF_1.Human Intact OA vs non-OA Cartilage
FGF23	2	OANOF_1.Human Intact OA vs non-OA Cartilage GSE51588_2.Human Damaged vs Intact OA Bone
FLT4	1	E-MTAB-5564_1.Human Damaged vs Intact OA Bone Marrow
FOXC1	3	22659600_1.Human Intact OA vs non-OA Cartilage GSE114007_1.Human Intact OA vs non-OA Cartilage GSE51588_2.Human Damaged vs Intact OA Bone
FOXD1	3	GSE114007_1.Human Intact OA vs non-OA Cartilage GSE51588_1.Human Damaged vs Intact OA Bone GSE51588_2.Human Damaged vs Intact OA Bone
GABARAP	0
GDF11	3	GSE114007_1.Human Intact OA vs non-OA Cartilage OANOF_1.Human Intact OA vs non-OA Cartilage GSE51588_1.Human Damaged vs Intact OA Bone
GGCX	0
GHRL	1	GSE51588_1.Human Damaged vs Intact OA Bone
GRIA1	1	GSE114007_1.Human Intact OA vs non-OA Cartilage
GRIA2	6	E-MTAB-4304_1.Human Damaged vs Intact OA Cartilage E-MTAB-7313_1.Human Damaged vs Intact OA Cartilage EGAD00001001331_1.Human Damaged vs Intact OA Cartilage E-MTAB-6266_1.Human Intact OA vs non-OA Cartilage GSE114007_1.Human Intact OA vs non-OA Cartilage OANOF_1.Human Intact OA vs non-OA Cartilage
GRIA3	1	E-MTAB-6266_1.Human Intact OA vs non-OA Cartilage
GRIA4	0
GSK3B	0
HDAC4	1	E-MTAB-5564_1.Human Damaged vs Intact OA Bone Marrow
HMGB1	0
HMOX1	6	22659600_1.Human Intact OA vs non-OA Cartilage E-MTAB-6266_1.Human Intact OA vs non-OA Cartilage OANOF_1.Human Intact OA vs non-OA Cartilage GSE51588_1.Human Damaged vs Intact OA Bone GSE51588_2.Human Damaged vs Intact OA Bone E-GEOD-43923_1.Human Osteophytic vs Intact OA Cartilage
HSP90AB1	2	E-MTAB-6266_1.Human Intact OA vs non-OA Cartilage GSE114007_1.Human Intact OA vs non-OA Cartilage
HSPA1A	0
HSPA2	4	22659600_1.Human Intact OA vs non-OA Cartilage OANOF_1.Human Intact OA vs non-OA Cartilage GSE51588_1.Human Damaged vs Intact OA Bone E-GEOD-43923_1.Human Osteophytic vs Intact OA Cartilage
IGF2	4	E-MTAB-4304_1.Human Damaged vs Intact OA Cartilage E-MTAB-6266_1.Human Intact OA vs non-OA Cartilage GSE114007_1.Human Intact OA vs non-OA Cartilage OANOF_1.Human Intact OA vs non-OA Cartilage
IKBKG	0
IL17RA	2	GSE51588_1.Human Damaged vs Intact OA Bone GSE51588_2.Human Damaged vs Intact OA Bone
IL18	1	GSE114007_1.Human Intact OA vs non-OA Cartilage
IL20	0
IL22	0
IL3	0
IL36A	0
IL36RN	0
IL4	0
IL6R	4	E-MTAB-6266_1.Human Intact OA vs non-OA Cartilage GSE114007_1.Human Intact OA vs non-OA Cartilage OANOF_1.Human Intact OA vs non-OA Cartilage GSE51588_1.Human Damaged vs Intact OA Bone
IL6ST	0
ITGBL1	5	GSE51588_1.Human Damaged vs Intact OA Bone GSE51588_2.Human Damaged vs Intact OA Bone E-MTAB-5564_1.Human Damaged vs Intact OA Bone Marrow E-GEOD-43923_1.Human Osteophytic vs Intact OA Cartilage E-GEOD-26475_1.Mouse Surgical OA vs Sham Joint
JUN	6	22659600_1.Human Intact OA vs non-OA Cartilage E-MTAB-6266_1.Human Intact OA vs non-OA Cartilage GSE114007_1.Human Intact OA vs non-OA Cartilage OANOF_1.Human Intact OA vs non-OA Cartilage GSE51588_2.Human Damaged vs Intact OA Bone E-GEOD-43923_1.Human Osteophytic vs Intact OA Cartilage
KAT2B	1	OANOF_1.Human Intact OA vs non-OA Cartilage
KDR	2	OANOF_1.Human Intact OA vs non-OA Cartilage E-GEOD-43923_1.Human Osteophytic vs Intact OA Cartilage
KL	4	E-MTAB-4304_1.Human Damaged vs Intact OA Cartilage EGAD00001001331_1.Human Damaged vs Intact OA Cartilage E-MTAB-6266_1.Human Intact OA vs non-OA Cartilage GSE114007_1.Human Intact OA vs non-OA Cartilage
KLF2	3	24361742_1.Human Damaged vs Intact OA Cartilage GSE114007_1.Human Intact OA vs non-OA Cartilage GSE51588_2.Human Damaged vs Intact OA Bone
MAP2K1	1	GSE51588_1.Human Damaged vs Intact OA Bone
MAP2K2	0
MDK	3	E-MTAB-6266_1.Human Intact OA vs non-OA Cartilage GSE51588_1.Human Damaged vs Intact OA Bone E-MTAB-5564_1.Human Damaged vs Intact OA Bone Marrow
MECP2	2	E-MTAB-6266_1.Human Intact OA vs non-OA Cartilage GSE114007_1.Human Intact OA vs non-OA Cartilage
MFN2	0
NAAA	0
NCOA3	0
NEDD9	3	E-MTAB-4304_1.Human Damaged vs Intact OA Cartilage E-MTAB-7313_1.Human Damaged vs Intact OA Cartilage E-GEOD-43923_1.Human Osteophytic vs Intact OA Cartilage
NGF	9	24361742_1.Human Damaged vs Intact OA Cartilage GSE57218_1.Human Damaged vs Intact OA Cartilage E-MTAB-4304_1.Human Damaged vs Intact OA Cartilage E-MTAB-7313_1.Human Damaged vs Intact OA Cartilage 22659600_1.Human Intact OA vs non-OA Cartilage E-MTAB-6266_1.Human Intact OA vs non-OA Cartilage GSE114007_1.Human Intact OA vs non-OA Cartilage OANOF_1.Human Intact OA vs non-OA Cartilage E-MTAB-5564_…
NPY	0
NR1D1	3	E-MTAB-6266_1.Human Intact OA vs non-OA Cartilage GSE114007_1.Human Intact OA vs non-OA Cartilage OANOF_1.Human Intact OA vs non-OA Cartilage
NR4A1	3	GSE114007_1.Human Intact OA vs non-OA Cartilage OANOF_1.Human Intact OA vs non-OA Cartilage E-GEOD-26475_1.Mouse Surgical OA vs Sham Joint
NUCB2	2	E-MTAB-6266_1.Human Intact OA vs non-OA Cartilage GSE51588_2.Human Damaged vs Intact OA Bone
OCRL	0
OSM	3	OANOF_1.Human Intact OA vs non-OA Cartilage GSE51588_1.Human Damaged vs Intact OA Bone E-MTAB-5564_1.Human Damaged vs Intact OA Bone Marrow
PGAM1	1	GSE57218_1.Human Damaged vs Intact OA Cartilage
PHLPP2	0
PLAU	3	GSE114007_1.Human Intact OA vs non-OA Cartilage GSE51588_1.Human Damaged vs Intact OA Bone E-GEOD-26475_1.Mouse Surgical OA vs Sham Joint
POMC	0
PPARA	0
PPP3CA	0
PTGER4	2	GSE51588_2.Human Damaged vs Intact OA Bone E-GEOD-43923_1.Human Osteophytic vs Intact OA Cartilage
PTH	0
PTK2	0
RAC1	0
RIPK1	0
ROCK1	0
ROCK2	0
RSPO2	5	22659600_1.Human Intact OA vs non-OA Cartilage GSE114007_1.Human Intact OA vs non-OA Cartilage OANOF_1.Human Intact OA vs non-OA Cartilage GSE51588_1.Human Damaged vs Intact OA Bone GSE51588_2.Human Damaged vs Intact OA Bone
SHC1	1	OANOF_1.Human Intact OA vs non-OA Cartilage
SHMT2	3	GSE114007_1.Human Intact OA vs non-OA Cartilage OANOF_1.Human Intact OA vs non-OA Cartilage E-GEOD-26475_1.Mouse Surgical OA vs Sham Joint
SIRT6	0
SMAD6	3	GSE51588_1.Human Damaged vs Intact OA Bone GSE51588_2.Human Damaged vs Intact OA Bone E-MTAB-5564_1.Human Damaged vs Intact OA Bone Marrow
SMAD7	4	GSE114007_1.Human Intact OA vs non-OA Cartilage GSE51588_1.Human Damaged vs Intact OA Bone GSE51588_2.Human Damaged vs Intact OA Bone E-GEOD-82107_1.Human OA vs nonOA Synovium
SPHK2	1	GSE114007_1.Human Intact OA vs non-OA Cartilage
ST14	0
TFEB	0
THBS1	4	E-MTAB-4304_1.Human Damaged vs Intact OA Cartilage E-MTAB-6266_1.Human Intact OA vs non-OA Cartilage GSE51588_2.Human Damaged vs Intact OA Bone E-GEOD-43923_1.Human Osteophytic vs Intact OA Cartilage
TNFAIP6	11	24361742_1.Human Damaged vs Intact OA Cartilage GSE57218_1.Human Damaged vs Intact OA Cartilage E-MTAB-4304_1.Human Damaged vs Intact OA Cartilage E-MTAB-7313_1.Human Damaged vs Intact OA Cartilage 22659600_1.Human Intact OA vs non-OA Cartilage E-MTAB-6266_1.Human Intact OA vs non-OA Cartilage GSE114007_1.Human Intact OA vs non-OA Cartilage GSE51588_1.Human Damaged vs Intact OA Bone E-GEOD-43923_…
TNFSF11	6	E-MTAB-4304_1.Human Damaged vs Intact OA Cartilage E-MTAB-7313_1.Human Damaged vs Intact OA Cartilage E-MTAB-6266_1.Human Intact OA vs non-OA Cartilage GSE114007_1.Human Intact OA vs non-OA Cartilage GSE51588_1.Human Damaged vs Intact OA Bone E-MTAB-5564_1.Human Damaged vs Intact OA Bone Marrow
TNKS	0
TNKS2	0
WNT3A	0
WNT5A	6	E-MTAB-6266_1.Human Intact OA vs non-OA Cartilage GSE114007_1.Human Intact OA vs non-OA Cartilage GSE51588_1.Human Damaged vs Intact OA Bone GSE51588_2.Human Damaged vs Intact OA Bone E-GEOD-43923_1.Human Osteophytic vs Intact OA Cartilage GSE46750_1.Human OA vs nonOA Synovium
WNT7A	1	GSE51588_2.Human Damaged vs Intact OA Bone
WNT8A	0
XDH	1	E-MTAB-6266_1.Human Intact OA vs non-OA Cartilage

## Sheet: nonHumanOverlap
OAGene	Number.of.experiments	Experiment
ACAN	11	E-GEOD-26475_3.Mouse Surgical OA vs Sham Joint GSE33754_3.Mouse STR vs CBA Cartilage E-MTAB-4294_1.Pig DMM vs Sham Synovium E-MTAB-3186_1.Pig DMM vs Sham Synovium E-MTAB-3186_2.Pig DMM vs Sham Synovium E-MTAB-3186_3.Pig DMM vs Sham Synovium E-MTAB-3186_4.Pig DMM vs Sham Synovium GSE30322_1.Rat Surgical OA vs Sham Bone GSE30322_2.Rat Surgical OA vs Sham Bone GSE112641_6.Mouse Surgical OA vs Sham J…
ADAM15	3	E-MTAB-5879_1.Pig DMM vs Sham Cartilage E-MTAB-3186_1.Pig DMM vs Sham Synovium E-MTAB-3186_4.Pig DMM vs Sham Synovium
ADAMTS12	11	GSE53857_1.Mouse Surgical OA vs Sham Cartilage GSE103416_1.Mouse MIA vs Control Cartilage E-MTAB-5879_1.Pig DMM vs Sham Cartilage E-MTAB-5879_2.Pig DMM vs Sham Cartilage E-MTAB-3186_1.Pig DMM vs Sham Synovium E-MTAB-3186_2.Pig DMM vs Sham Synovium E-MTAB-3186_3.Pig DMM vs Sham Synovium E-MTAB-3186_4.Pig DMM vs Sham Synovium GSE112641_6.Mouse Surgical OA vs Sham Joint GSE112641_8.Mouse Surgical OA…
ADAMTS4	14	GSE103416_1.Mouse MIA vs Control Cartilage GSE103416_2.Mouse MIA vs Control Cartilage GSE103416_3.Mouse MIA vs Control Cartilage E-MTAB-5879_1.Pig DMM vs Sham Cartilage E-MTAB-5879_2.Pig DMM vs Sham Cartilage E-MTAB-4294_1.Pig DMM vs Sham Synovium E-MTAB-3186_1.Pig DMM vs Sham Synovium E-MTAB-3186_2.Pig DMM vs Sham Synovium E-MTAB-3186_3.Pig DMM vs Sham Synovium E-GEOD-8077_3.Rat Surgical OA vs S…
ADAMTS5	4	GSE45793_4.Mouse Surgical OA vs Sham Cartilage E-MTAB-5879_2.Pig DMM vs Sham Cartilage E-MTAB-3186_1.Pig DMM vs Sham Synovium E-MTAB-3186_2.Pig DMM vs Sham Synovium
ADAMTS7	6	GSE103416_2.Mouse MIA vs Control Cartilage GSE103416_3.Mouse MIA vs Control Cartilage E-MTAB-5879_1.Pig DMM vs Sham Cartilage E-MTAB-4294_1.Pig DMM vs Sham Synovium E-MTAB-3186_2.Pig DMM vs Sham Synovium GSE30322_2.Rat Surgical OA vs Sham Bone
ADORA2A	1	E-MTAB-3186_4.Pig DMM vs Sham Synovium
ADORA3	0
ADRB2	3	E-MTAB-3186_1.Pig DMM vs Sham Synovium E-MTAB-3186_2.Pig DMM vs Sham Synovium E-MTAB-3186_3.Pig DMM vs Sham Synovium
AGER	0
AKT1	1	GSE103416_1.Mouse MIA vs Control Cartilage
ALOX15	4	GSE103416_2.Mouse MIA vs Control Cartilage GSE103416_3.Mouse MIA vs Control Cartilage GSE112641_6.Mouse Surgical OA vs Sham Joint GSE112641_9.Mouse Surgical OA vs Sham Joint
ANP32A	0
ANXA6	3	GSE45793_3.Mouse Surgical OA vs Sham Cartilage GSE45793_5.Mouse Surgical OA vs Sham Cartilage E-MTAB-5879_1.Pig DMM vs Sham Cartilage
APOA1	2	E-MTAB-3186_1.Pig DMM vs Sham Synovium E-MTAB-3186_2.Pig DMM vs Sham Synovium
APOE	6	GSE45793_3.Mouse Surgical OA vs Sham Cartilage GSE45793_5.Mouse Surgical OA vs Sham Cartilage E-MTAB-5879_1.Pig DMM vs Sham Cartilage E-MTAB-3186_1.Pig DMM vs Sham Synovium E-MTAB-3186_4.Pig DMM vs Sham Synovium GSE42295_2.Rat Surgical OA vs Sham Cartilage
ARG2	6	GSE33754_1.Mouse STR vs CBA Cartilage GSE33754_2.Mouse STR vs CBA Cartilage GSE33754_3.Mouse STR vs CBA Cartilage E-MTAB-3186_1.Pig DMM vs Sham Synovium E-MTAB-3186_2.Pig DMM vs Sham Synovium E-MTAB-3186_4.Pig DMM vs Sham Synovium
ARPC2	1	GSE45793_4.Mouse Surgical OA vs Sham Cartilage
ATF3	8	GSE45793_3.Mouse Surgical OA vs Sham Cartilage GSE45793_4.Mouse Surgical OA vs Sham Cartilage GSE103416_1.Mouse MIA vs Control Cartilage GSE103416_3.Mouse MIA vs Control Cartilage E-MTAB-5879_1.Pig DMM vs Sham Cartilage E-MTAB-5879_2.Pig DMM vs Sham Cartilage E-MTAB-4294_1.Pig DMM vs Sham Synovium E-MTAB-3186_2.Pig DMM vs Sham Synovium
ATF6	3	GSE45793_3.Mouse Surgical OA vs Sham Cartilage GSE45793_4.Mouse Surgical OA vs Sham Cartilage E-MTAB-5879_1.Pig DMM vs Sham Cartilage
ATG5	2	GSE45793_3.Mouse Surgical OA vs Sham Cartilage GSE45793_4.Mouse Surgical OA vs Sham Cartilage
ATRX	1	E-MTAB-3186_1.Pig DMM vs Sham Synovium
AXIN1	1	E-MTAB-3186_4.Pig DMM vs Sham Synovium
B4GALNT1	2	GSE45793_5.Mouse Surgical OA vs Sham Cartilage E-MTAB-3186_1.Pig DMM vs Sham Synovium
BACH1	0
BATF	2	GSE45793_5.Mouse Surgical OA vs Sham Cartilage GSE30322_3.Rat Surgical OA vs Sham Bone
BBS1	0
BGN	7	E-MTAB-4294_1.Pig DMM vs Sham Synovium E-MTAB-3186_2.Pig DMM vs Sham Synovium E-MTAB-3186_3.Pig DMM vs Sham Synovium GSE30322_1.Rat Surgical OA vs Sham Bone GSE112641_6.Mouse Surgical OA vs Sham Joint GSE112641_8.Mouse Surgical OA vs Sham Joint GSE112641_9.Mouse Surgical OA vs Sham Joint
BMP2	4	GSE45793_3.Mouse Surgical OA vs Sham Cartilage GSE45793_4.Mouse Surgical OA vs Sham Cartilage GSE45793_5.Mouse Surgical OA vs Sham Cartilage GSE103416_2.Mouse MIA vs Control Cartilage
BMP7	5	GSE45793_4.Mouse Surgical OA vs Sham Cartilage GSE45793_5.Mouse Surgical OA vs Sham Cartilage E-MTAB-3186_1.Pig DMM vs Sham Synovium E-MTAB-3186_2.Pig DMM vs Sham Synovium E-MTAB-3186_4.Pig DMM vs Sham Synovium
BMPR1A	3	GSE45793_3.Mouse Surgical OA vs Sham Cartilage GSE103416_1.Mouse MIA vs Control Cartilage E-MTAB-3186_1.Pig DMM vs Sham Synovium
C5	4	GSE45793_3.Mouse Surgical OA vs Sham Cartilage GSE45793_5.Mouse Surgical OA vs Sham Cartilage E-MTAB-5879_2.Pig DMM vs Sham Cartilage E-MTAB-3186_1.Pig DMM vs Sham Synovium
C6	5	GSE45793_5.Mouse Surgical OA vs Sham Cartilage GSE103416_1.Mouse MIA vs Control Cartilage GSE103416_2.Mouse MIA vs Control Cartilage GSE33754_3.Mouse STR vs CBA Cartilage E-MTAB-3186_3.Pig DMM vs Sham Synovium
CACNA1G	6	GSE103416_1.Mouse MIA vs Control Cartilage E-MTAB-5879_1.Pig DMM vs Sham Cartilage E-MTAB-5879_2.Pig DMM vs Sham Cartilage E-MTAB-4294_1.Pig DMM vs Sham Synovium E-MTAB-3186_2.Pig DMM vs Sham Synovium E-MTAB-3186_3.Pig DMM vs Sham Synovium
CALCA	0
CASP1	1	GSE103416_1.Mouse MIA vs Control Cartilage
CASR	3	GSE103416_1.Mouse MIA vs Control Cartilage GSE103416_2.Mouse MIA vs Control Cartilage GSE112641_6.Mouse Surgical OA vs Sham Joint
CCL17	1	E-MTAB-3186_1.Pig DMM vs Sham Synovium
CCL2	13	E-GEOD-26475_3.Mouse Surgical OA vs Sham Joint GSE41342_1.Mouse Surgical OA vs Sham Joint GSE103416_1.Mouse MIA vs Control Cartilage GSE103416_2.Mouse MIA vs Control Cartilage GSE103416_3.Mouse MIA vs Control Cartilage GSE33754_2.Mouse STR vs CBA Cartilage GSE33754_3.Mouse STR vs CBA Cartilage E-MTAB-5879_1.Pig DMM vs Sham Cartilage E-MTAB-3186_1.Pig DMM vs Sham Synovium E-GEOD-8077_3.Rat Surgica…
CCL5	6	GSE45793_4.Mouse Surgical OA vs Sham Cartilage GSE45793_5.Mouse Surgical OA vs Sham Cartilage GSE33754_1.Mouse STR vs CBA Cartilage GSE33754_2.Mouse STR vs CBA Cartilage GSE33754_3.Mouse STR vs CBA Cartilage E-MTAB-3186_3.Pig DMM vs Sham Synovium
CCN2	0
CCN3	0
CCN4	0
CCR2	7	E-GEOD-26475_3.Mouse Surgical OA vs Sham Joint GSE45793_5.Mouse Surgical OA vs Sham Cartilage GSE103416_1.Mouse MIA vs Control Cartilage GSE103416_2.Mouse MIA vs Control Cartilage E-MTAB-3186_1.Pig DMM vs Sham Synovium GSE112641_1.Mouse Surgical OA vs Sham Joint GSE112641_3.Mouse Surgical OA vs Sham Joint
CCR4	1	E-MTAB-3186_1.Pig DMM vs Sham Synovium
CCR5	7	GSE103416_1.Mouse MIA vs Control Cartilage GSE103416_2.Mouse MIA vs Control Cartilage GSE103416_3.Mouse MIA vs Control Cartilage E-MTAB-5879_1.Pig DMM vs Sham Cartilage E-MTAB-3186_1.Pig DMM vs Sham Synovium GSE112641_1.Mouse Surgical OA vs Sham Joint GSE112641_3.Mouse Surgical OA vs Sham Joint
CCR7	3	E-MTAB-3186_1.Pig DMM vs Sham Synovium E-MTAB-3186_2.Pig DMM vs Sham Synovium E-MTAB-3186_3.Pig DMM vs Sham Synovium
CD14	11	E-GEOD-26475_3.Mouse Surgical OA vs Sham Joint GSE45793_4.Mouse Surgical OA vs Sham Cartilage GSE45793_5.Mouse Surgical OA vs Sham Cartilage GSE103416_1.Mouse MIA vs Control Cartilage E-MTAB-3186_1.Pig DMM vs Sham Synovium E-MTAB-3186_3.Pig DMM vs Sham Synovium E-MTAB-3186_4.Pig DMM vs Sham Synovium E-GEOD-8077_3.Rat Surgical OA vs Sham Cartilage GSE112641_1.Mouse Surgical OA vs Sham Joint GSE112…
CD47	0
CD59	2	GSE33754_1.Mouse STR vs CBA Cartilage GSE33754_3.Mouse STR vs CBA Cartilage
CD9	2	GSE103416_1.Mouse MIA vs Control Cartilage E-MTAB-3186_1.Pig DMM vs Sham Synovium
CDC42	0
CDKN1A	5	GSE45793_4.Mouse Surgical OA vs Sham Cartilage GSE45793_5.Mouse Surgical OA vs Sham Cartilage GSE103416_3.Mouse MIA vs Control Cartilage E-MTAB-3186_4.Pig DMM vs Sham Synovium GSE112641_1.Mouse Surgical OA vs Sham Joint
CDKN2A	1	E-MTAB-3186_1.Pig DMM vs Sham Synovium
CEBPB	3	GSE45793_5.Mouse Surgical OA vs Sham Cartilage E-MTAB-4294_1.Pig DMM vs Sham Synovium E-MTAB-3186_1.Pig DMM vs Sham Synovium
CETP	0
CFD	14	E-GEOD-26475_3.Mouse Surgical OA vs Sham Joint GSE45793_5.Mouse Surgical OA vs Sham Cartilage GSE103416_2.Mouse MIA vs Control Cartilage GSE103416_3.Mouse MIA vs Control Cartilage GSE33754_2.Mouse STR vs CBA Cartilage GSE33754_3.Mouse STR vs CBA Cartilage E-MTAB-5879_1.Pig DMM vs Sham Cartilage E-MTAB-3186_1.Pig DMM vs Sham Synovium E-MTAB-3186_2.Pig DMM vs Sham Synovium E-MTAB-3186_3.Pig DMM vs …
CH25H	13	GSE103416_1.Mouse MIA vs Control Cartilage GSE103416_2.Mouse MIA vs Control Cartilage GSE103416_3.Mouse MIA vs Control Cartilage E-MTAB-5879_1.Pig DMM vs Sham Cartilage E-MTAB-4294_1.Pig DMM vs Sham Synovium E-MTAB-3186_1.Pig DMM vs Sham Synovium E-MTAB-3186_2.Pig DMM vs Sham Synovium E-MTAB-3186_3.Pig DMM vs Sham Synovium E-MTAB-3186_4.Pig DMM vs Sham Synovium GSE112641_1.Mouse Surgical OA vs Sh…
CHRNA7	0
CHUK	1	GSE45793_5.Mouse Surgical OA vs Sham Cartilage
CLOCK	1	GSE45793_5.Mouse Surgical OA vs Sham Cartilage
CNR2	5	GSE41342_1.Mouse Surgical OA vs Sham Joint GSE45793_5.Mouse Surgical OA vs Sham Cartilage GSE33754_1.Mouse STR vs CBA Cartilage E-MTAB-4294_1.Pig DMM vs Sham Synovium E-MTAB-3186_1.Pig DMM vs Sham Synovium
COL11A1	3	E-GEOD-26475_2.Mouse Surgical OA vs Sham Joint E-GEOD-26475_3.Mouse Surgical OA vs Sham Joint GSE103416_1.Mouse MIA vs Control Cartilage
COL11A2	3	E-GEOD-26475_3.Mouse Surgical OA vs Sham Joint GSE45793_3.Mouse Surgical OA vs Sham Cartilage GSE45793_4.Mouse Surgical OA vs Sham Cartilage
COL1A1	6	E-MTAB-3186_2.Pig DMM vs Sham Synovium E-MTAB-3186_3.Pig DMM vs Sham Synovium E-MTAB-3186_4.Pig DMM vs Sham Synovium E-GEOD-8077_3.Rat Surgical OA vs Sham Cartilage GSE30322_2.Rat Surgical OA vs Sham Bone GSE112641_6.Mouse Surgical OA vs Sham Joint
COL2A1	8	E-GEOD-26475_2.Mouse Surgical OA vs Sham Joint E-GEOD-26475_3.Mouse Surgical OA vs Sham Joint GSE45793_4.Mouse Surgical OA vs Sham Cartilage GSE103416_2.Mouse MIA vs Control Cartilage GSE33754_3.Mouse STR vs CBA Cartilage E-MTAB-3186_1.Pig DMM vs Sham Synovium GSE30322_2.Rat Surgical OA vs Sham Bone GSE112641_9.Mouse Surgical OA vs Sham Joint
COL5A1	8	GSE41342_1.Mouse Surgical OA vs Sham Joint E-MTAB-4294_1.Pig DMM vs Sham Synovium E-MTAB-3186_2.Pig DMM vs Sham Synovium E-MTAB-3186_3.Pig DMM vs Sham Synovium GSE30322_1.Rat Surgical OA vs Sham Bone GSE112641_6.Mouse Surgical OA vs Sham Joint GSE112641_8.Mouse Surgical OA vs Sham Joint GSE112641_9.Mouse Surgical OA vs Sham Joint
COL6A1	12	GSE41342_4.Mouse Surgical OA vs Sham Joint GSE45793_4.Mouse Surgical OA vs Sham Cartilage GSE45793_5.Mouse Surgical OA vs Sham Cartilage GSE53857_1.Mouse Surgical OA vs Sham Cartilage GSE53857_2.Mouse Surgical OA vs Sham Cartilage GSE103416_2.Mouse MIA vs Control Cartilage GSE103416_3.Mouse MIA vs Control Cartilage GSE33754_2.Mouse STR vs CBA Cartilage GSE33754_3.Mouse STR vs CBA Cartilage GSE112…
COL9A1	2	E-GEOD-26475_2.Mouse Surgical OA vs Sham Joint E-GEOD-26475_3.Mouse Surgical OA vs Sham Joint
COMP	13	E-GEOD-26475_3.Mouse Surgical OA vs Sham Joint GSE45793_3.Mouse Surgical OA vs Sham Cartilage GSE45793_4.Mouse Surgical OA vs Sham Cartilage GSE103416_1.Mouse MIA vs Control Cartilage E-MTAB-5879_1.Pig DMM vs Sham Cartilage E-MTAB-4294_1.Pig DMM vs Sham Synovium E-MTAB-3186_1.Pig DMM vs Sham Synovium E-MTAB-3186_2.Pig DMM vs Sham Synovium E-MTAB-3186_3.Pig DMM vs Sham Synovium E-MTAB-3186_4.Pig D…
CORT	0
CPB2	1	E-MTAB-3186_1.Pig DMM vs Sham Synovium
CRP	2	GSE103416_2.Mouse MIA vs Control Cartilage GSE103416_3.Mouse MIA vs Control Cartilage
CRTAC1	4	GSE45793_3.Mouse Surgical OA vs Sham Cartilage GSE45793_4.Mouse Surgical OA vs Sham Cartilage E-MTAB-3186_1.Pig DMM vs Sham Synovium E-MTAB-3186_2.Pig DMM vs Sham Synovium
CRY1	2	GSE103416_3.Mouse MIA vs Control Cartilage GSE30322_2.Rat Surgical OA vs Sham Bone
CRY2	2	GSE103416_1.Mouse MIA vs Control Cartilage E-MTAB-3186_1.Pig DMM vs Sham Synovium
CSF2	2	E-MTAB-3186_1.Pig DMM vs Sham Synovium GSE30322_3.Rat Surgical OA vs Sham Bone
CSNK1E	0
CTNNB1	3	GSE45793_3.Mouse Surgical OA vs Sham Cartilage GSE45793_4.Mouse Surgical OA vs Sham Cartilage GSE45793_5.Mouse Surgical OA vs Sham Cartilage
CTSK	5	GSE45793_4.Mouse Surgical OA vs Sham Cartilage GSE45793_5.Mouse Surgical OA vs Sham Cartilage GSE103416_2.Mouse MIA vs Control Cartilage GSE103416_3.Mouse MIA vs Control Cartilage GSE42295_2.Rat Surgical OA vs Sham Cartilage
CXCR2	3	E-GEOD-26475_3.Mouse Surgical OA vs Sham Joint GSE45793_5.Mouse Surgical OA vs Sham Cartilage GSE30322_1.Rat Surgical OA vs Sham Bone
CXCR3	0
CYTL1	10	E-GEOD-26475_3.Mouse Surgical OA vs Sham Joint GSE41342_1.Mouse Surgical OA vs Sham Joint GSE103416_1.Mouse MIA vs Control Cartilage GSE103416_2.Mouse MIA vs Control Cartilage GSE103416_3.Mouse MIA vs Control Cartilage E-MTAB-5879_1.Pig DMM vs Sham Cartilage E-MTAB-5879_2.Pig DMM vs Sham Cartilage GSE112641_3.Mouse Surgical OA vs Sham Joint GSE112641_6.Mouse Surgical OA vs Sham Joint GSE112641_9.…
DCN	12	GSE45793_4.Mouse Surgical OA vs Sham Cartilage GSE45793_5.Mouse Surgical OA vs Sham Cartilage E-MTAB-5879_1.Pig DMM vs Sham Cartilage E-MTAB-4294_1.Pig DMM vs Sham Synovium E-MTAB-3186_1.Pig DMM vs Sham Synovium E-MTAB-3186_2.Pig DMM vs Sham Synovium E-MTAB-3186_3.Pig DMM vs Sham Synovium E-MTAB-3186_4.Pig DMM vs Sham Synovium GSE42295_2.Rat Surgical OA vs Sham Cartilage GSE30322_2.Rat Surgical O…
DDIT3	3	GSE45793_3.Mouse Surgical OA vs Sham Cartilage E-MTAB-3186_3.Pig DMM vs Sham Synovium GSE30322_1.Rat Surgical OA vs Sham Bone
DDIT4	6	GSE45793_3.Mouse Surgical OA vs Sham Cartilage GSE33754_2.Mouse STR vs CBA Cartilage E-MTAB-5879_1.Pig DMM vs Sham Cartilage E-MTAB-3186_1.Pig DMM vs Sham Synovium E-MTAB-3186_2.Pig DMM vs Sham Synovium E-GEOD-8077_3.Rat Surgical OA vs Sham Cartilage
DDR1	1	E-MTAB-3186_3.Pig DMM vs Sham Synovium
DDR2	9	GSE45793_3.Mouse Surgical OA vs Sham Cartilage GSE45793_4.Mouse Surgical OA vs Sham Cartilage GSE45793_5.Mouse Surgical OA vs Sham Cartilage GSE103416_1.Mouse MIA vs Control Cartilage E-MTAB-4294_1.Pig DMM vs Sham Synovium E-MTAB-3186_1.Pig DMM vs Sham Synovium E-MTAB-3186_2.Pig DMM vs Sham Synovium E-MTAB-3186_3.Pig DMM vs Sham Synovium E-MTAB-3186_4.Pig DMM vs Sham Synovium
DIO1	1	E-MTAB-5879_1.Pig DMM vs Sham Cartilage
DIO2	7	GSE103416_1.Mouse MIA vs Control Cartilage GSE103416_2.Mouse MIA vs Control Cartilage GSE103416_3.Mouse MIA vs Control Cartilage E-MTAB-4294_1.Pig DMM vs Sham Synovium E-MTAB-3186_1.Pig DMM vs Sham Synovium E-MTAB-3186_4.Pig DMM vs Sham Synovium GSE112641_9.Mouse Surgical OA vs Sham Joint
DKK1	6	E-MTAB-3186_1.Pig DMM vs Sham Synovium E-MTAB-3186_2.Pig DMM vs Sham Synovium E-MTAB-3186_3.Pig DMM vs Sham Synovium E-MTAB-3186_4.Pig DMM vs Sham Synovium GSE30322_2.Rat Surgical OA vs Sham Bone GSE112641_6.Mouse Surgical OA vs Sham Joint
DKK2	6	E-MTAB-4294_1.Pig DMM vs Sham Synovium E-MTAB-3186_1.Pig DMM vs Sham Synovium E-MTAB-3186_2.Pig DMM vs Sham Synovium E-MTAB-3186_4.Pig DMM vs Sham Synovium GSE112641_3.Mouse Surgical OA vs Sham Joint GSE112641_8.Mouse Surgical OA vs Sham Joint
DLX2	0
DMP1	4	GSE33754_2.Mouse STR vs CBA Cartilage E-MTAB-3186_1.Pig DMM vs Sham Synovium GSE42295_2.Rat Surgical OA vs Sham Cartilage GSE30322_1.Rat Surgical OA vs Sham Bone
DNAJC3	2	GSE45793_4.Mouse Surgical OA vs Sham Cartilage E-MTAB-3186_1.Pig DMM vs Sham Synovium
DNMT3B	6	GSE45793_4.Mouse Surgical OA vs Sham Cartilage E-MTAB-3186_1.Pig DMM vs Sham Synovium E-MTAB-3186_2.Pig DMM vs Sham Synovium E-MTAB-3186_3.Pig DMM vs Sham Synovium E-MTAB-3186_4.Pig DMM vs Sham Synovium GSE30322_3.Rat Surgical OA vs Sham Bone
DOT1L	1	E-MTAB-4294_1.Pig DMM vs Sham Synovium
DROSHA	0
DUSP1	6	GSE45793_3.Mouse Surgical OA vs Sham Cartilage GSE45793_4.Mouse Surgical OA vs Sham Cartilage GSE45793_5.Mouse Surgical OA vs Sham Cartilage GSE103416_1.Mouse MIA vs Control Cartilage GSE103416_3.Mouse MIA vs Control Cartilage E-MTAB-5879_1.Pig DMM vs Sham Cartilage
EDIL3	6	GSE103416_3.Mouse MIA vs Control Cartilage GSE33754_3.Mouse STR vs CBA Cartilage E-MTAB-3186_1.Pig DMM vs Sham Synovium E-MTAB-3186_2.Pig DMM vs Sham Synovium GSE112641_6.Mouse Surgical OA vs Sham Joint GSE112641_9.Mouse Surgical OA vs Sham Joint
EFEMP1	5	GSE45793_4.Mouse Surgical OA vs Sham Cartilage GSE103416_1.Mouse MIA vs Control Cartilage GSE103416_2.Mouse MIA vs Control Cartilage GSE33754_3.Mouse STR vs CBA Cartilage E-MTAB-3186_1.Pig DMM vs Sham Synovium
EFNB2	6	GSE103416_1.Mouse MIA vs Control Cartilage GSE103416_2.Mouse MIA vs Control Cartilage GSE103416_3.Mouse MIA vs Control Cartilage E-MTAB-5879_1.Pig DMM vs Sham Cartilage E-MTAB-3186_1.Pig DMM vs Sham Synovium E-MTAB-3186_3.Pig DMM vs Sham Synovium
EGFR	6	GSE45793_4.Mouse Surgical OA vs Sham Cartilage GSE103416_1.Mouse MIA vs Control Cartilage E-MTAB-3186_1.Pig DMM vs Sham Synovium E-MTAB-3186_2.Pig DMM vs Sham Synovium GSE112641_8.Mouse Surgical OA vs Sham Joint GSE112641_9.Mouse Surgical OA vs Sham Joint
EGLN1	0
ELF3	1	GSE45793_3.Mouse Surgical OA vs Sham Cartilage
ENG	4	E-MTAB-5879_1.Pig DMM vs Sham Cartilage E-MTAB-5879_2.Pig DMM vs Sham Cartilage E-MTAB-3186_1.Pig DMM vs Sham Synovium E-MTAB-3186_2.Pig DMM vs Sham Synovium
ENPP1	12	GSE41342_1.Mouse Surgical OA vs Sham Joint GSE45793_5.Mouse Surgical OA vs Sham Cartilage GSE103416_1.Mouse MIA vs Control Cartilage GSE103416_2.Mouse MIA vs Control Cartilage GSE103416_3.Mouse MIA vs Control Cartilage E-MTAB-4294_1.Pig DMM vs Sham Synovium E-MTAB-3186_1.Pig DMM vs Sham Synovium E-MTAB-3186_2.Pig DMM vs Sham Synovium E-MTAB-3186_3.Pig DMM vs Sham Synovium E-MTAB-3186_4.Pig DMM vs…
EPAS1	1	GSE45793_4.Mouse Surgical OA vs Sham Cartilage
EPHB4	4	E-MTAB-5879_1.Pig DMM vs Sham Cartilage E-MTAB-3186_2.Pig DMM vs Sham Synovium E-MTAB-3186_3.Pig DMM vs Sham Synovium GSE112641_6.Mouse Surgical OA vs Sham Joint
EPYC	2	E-MTAB-5879_2.Pig DMM vs Sham Cartilage GSE30322_2.Rat Surgical OA vs Sham Bone
ERG	1	E-MTAB-3186_2.Pig DMM vs Sham Synovium
ERRFI1	10	E-GEOD-26475_3.Mouse Surgical OA vs Sham Joint GSE45793_3.Mouse Surgical OA vs Sham Cartilage GSE45793_4.Mouse Surgical OA vs Sham Cartilage GSE45793_5.Mouse Surgical OA vs Sham Cartilage GSE103416_1.Mouse MIA vs Control Cartilage GSE33754_2.Mouse STR vs CBA Cartilage GSE33754_3.Mouse STR vs CBA Cartilage E-MTAB-3186_3.Pig DMM vs Sham Synovium E-GEOD-8077_3.Rat Surgical OA vs Sham Cartilage GSE11…
ESR1	9	GSE103416_1.Mouse MIA vs Control Cartilage GSE103416_2.Mouse MIA vs Control Cartilage GSE103416_3.Mouse MIA vs Control Cartilage E-MTAB-5879_1.Pig DMM vs Sham Cartilage E-MTAB-4294_1.Pig DMM vs Sham Synovium E-MTAB-3186_1.Pig DMM vs Sham Synovium E-MTAB-3186_2.Pig DMM vs Sham Synovium E-MTAB-3186_3.Pig DMM vs Sham Synovium E-MTAB-3186_4.Pig DMM vs Sham Synovium
ESR2	0
ESRRG	3	GSE103416_2.Mouse MIA vs Control Cartilage GSE103416_3.Mouse MIA vs Control Cartilage E-MTAB-3186_1.Pig DMM vs Sham Synovium
EVC	4	GSE45793_4.Mouse Surgical OA vs Sham Cartilage GSE103416_1.Mouse MIA vs Control Cartilage E-MTAB-3186_1.Pig DMM vs Sham Synovium GSE112641_6.Mouse Surgical OA vs Sham Joint
EXT1	6	GSE45793_4.Mouse Surgical OA vs Sham Cartilage E-MTAB-3186_3.Pig DMM vs Sham Synovium GSE30322_2.Rat Surgical OA vs Sham Bone GSE30322_3.Rat Surgical OA vs Sham Bone GSE112641_6.Mouse Surgical OA vs Sham Joint GSE112641_9.Mouse Surgical OA vs Sham Joint
EZH2	4	E-MTAB-5879_2.Pig DMM vs Sham Cartilage E-MTAB-4294_1.Pig DMM vs Sham Synovium E-MTAB-3186_1.Pig DMM vs Sham Synovium E-MTAB-3186_2.Pig DMM vs Sham Synovium
F2R	6	GSE45793_3.Mouse Surgical OA vs Sham Cartilage GSE45793_4.Mouse Surgical OA vs Sham Cartilage GSE103416_2.Mouse MIA vs Control Cartilage GSE103416_3.Mouse MIA vs Control Cartilage E-MTAB-3186_1.Pig DMM vs Sham Synovium GSE112641_6.Mouse Surgical OA vs Sham Joint
F2RL1	5	E-MTAB-4294_1.Pig DMM vs Sham Synovium E-MTAB-3186_1.Pig DMM vs Sham Synovium E-MTAB-3186_2.Pig DMM vs Sham Synovium E-MTAB-3186_4.Pig DMM vs Sham Synovium GSE112641_6.Mouse Surgical OA vs Sham Joint
FABP4	9	GSE103416_2.Mouse MIA vs Control Cartilage GSE103416_3.Mouse MIA vs Control Cartilage GSE33754_2.Mouse STR vs CBA Cartilage GSE33754_3.Mouse STR vs CBA Cartilage E-MTAB-4294_1.Pig DMM vs Sham Synovium E-MTAB-3186_1.Pig DMM vs Sham Synovium E-MTAB-3186_2.Pig DMM vs Sham Synovium E-MTAB-3186_3.Pig DMM vs Sham Synovium E-MTAB-3186_4.Pig DMM vs Sham Synovium
FBXO32	8	E-GEOD-26475_2.Mouse Surgical OA vs Sham Joint E-GEOD-26475_3.Mouse Surgical OA vs Sham Joint GSE45793_3.Mouse Surgical OA vs Sham Cartilage GSE45793_4.Mouse Surgical OA vs Sham Cartilage E-MTAB-4294_1.Pig DMM vs Sham Synovium E-MTAB-3186_1.Pig DMM vs Sham Synovium E-MTAB-3186_2.Pig DMM vs Sham Synovium GSE112641_3.Mouse Surgical OA vs Sham Joint
FBXO6	0
FCER1A	2	GSE33754_2.Mouse STR vs CBA Cartilage GSE33754_3.Mouse STR vs CBA Cartilage
FCER1G	2	E-MTAB-5879_1.Pig DMM vs Sham Cartilage E-MTAB-3186_1.Pig DMM vs Sham Synovium
FCGR2B	2	GSE103416_1.Mouse MIA vs Control Cartilage GSE112641_3.Mouse Surgical OA vs Sham Joint
FFAR1	0
FFAR4	7	GSE103416_2.Mouse MIA vs Control Cartilage GSE103416_3.Mouse MIA vs Control Cartilage E-MTAB-3186_1.Pig DMM vs Sham Synovium E-MTAB-3186_2.Pig DMM vs Sham Synovium E-MTAB-3186_3.Pig DMM vs Sham Synovium E-MTAB-3186_4.Pig DMM vs Sham Synovium GSE30322_2.Rat Surgical OA vs Sham Bone
FGF2	7	GSE53857_1.Mouse Surgical OA vs Sham Cartilage GSE103416_1.Mouse MIA vs Control Cartilage GSE103416_2.Mouse MIA vs Control Cartilage GSE103416_3.Mouse MIA vs Control Cartilage E-MTAB-3186_2.Pig DMM vs Sham Synovium E-MTAB-3186_3.Pig DMM vs Sham Synovium E-MTAB-3186_4.Pig DMM vs Sham Synovium
FGFR1	0
FGFR3	4	GSE45793_5.Mouse Surgical OA vs Sham Cartilage E-MTAB-5879_1.Pig DMM vs Sham Cartilage E-MTAB-3186_1.Pig DMM vs Sham Synovium E-MTAB-3186_2.Pig DMM vs Sham Synovium
FMOD	13	E-GEOD-26475_3.Mouse Surgical OA vs Sham Joint GSE41342_1.Mouse Surgical OA vs Sham Joint GSE41342_4.Mouse Surgical OA vs Sham Joint GSE53857_1.Mouse Surgical OA vs Sham Cartilage GSE53857_2.Mouse Surgical OA vs Sham Cartilage GSE53857_3.Mouse Surgical OA vs Sham Cartilage GSE103416_1.Mouse MIA vs Control Cartilage E-MTAB-3186_3.Pig DMM vs Sham Synovium GSE30322_1.Rat Surgical OA vs Sham Bone GSE…
FN1	8	GSE45793_4.Mouse Surgical OA vs Sham Cartilage GSE45793_5.Mouse Surgical OA vs Sham Cartilage E-MTAB-4294_1.Pig DMM vs Sham Synovium E-MTAB-3186_1.Pig DMM vs Sham Synovium E-MTAB-3186_3.Pig DMM vs Sham Synovium GSE30322_1.Rat Surgical OA vs Sham Bone GSE112641_8.Mouse Surgical OA vs Sham Joint GSE112641_9.Mouse Surgical OA vs Sham Joint
FOXO1	1	GSE103416_1.Mouse MIA vs Control Cartilage
FOXO3	1	E-MTAB-3186_1.Pig DMM vs Sham Synovium
FOXO4	5	E-MTAB-3186_1.Pig DMM vs Sham Synovium E-MTAB-3186_2.Pig DMM vs Sham Synovium E-MTAB-3186_3.Pig DMM vs Sham Synovium E-MTAB-3186_4.Pig DMM vs Sham Synovium GSE30322_2.Rat Surgical OA vs Sham Bone
FOXP2	5	GSE45793_4.Mouse Surgical OA vs Sham Cartilage E-MTAB-3186_1.Pig DMM vs Sham Synovium E-MTAB-3186_2.Pig DMM vs Sham Synovium E-MTAB-3186_3.Pig DMM vs Sham Synovium E-MTAB-3186_4.Pig DMM vs Sham Synovium
FRZB	8	GSE45793_4.Mouse Surgical OA vs Sham Cartilage GSE103416_1.Mouse MIA vs Control Cartilage GSE103416_2.Mouse MIA vs Control Cartilage GSE103416_3.Mouse MIA vs Control Cartilage GSE33754_3.Mouse STR vs CBA Cartilage E-MTAB-4294_1.Pig DMM vs Sham Synovium E-MTAB-3186_3.Pig DMM vs Sham Synovium GSE112641_3.Mouse Surgical OA vs Sham Joint
FYN	3	GSE45793_4.Mouse Surgical OA vs Sham Cartilage E-MTAB-5879_1.Pig DMM vs Sham Cartilage E-MTAB-3186_1.Pig DMM vs Sham Synovium
GDF5	7	GSE45793_4.Mouse Surgical OA vs Sham Cartilage GSE45793_5.Mouse Surgical OA vs Sham Cartilage GSE103416_1.Mouse MIA vs Control Cartilage E-MTAB-3186_3.Pig DMM vs Sham Synovium GSE112641_6.Mouse Surgical OA vs Sham Joint GSE112641_8.Mouse Surgical OA vs Sham Joint GSE112641_9.Mouse Surgical OA vs Sham Joint
GH1	0
GJA1	10	GSE45793_3.Mouse Surgical OA vs Sham Cartilage GSE45793_4.Mouse Surgical OA vs Sham Cartilage GSE45793_5.Mouse Surgical OA vs Sham Cartilage GSE103416_2.Mouse MIA vs Control Cartilage GSE103416_3.Mouse MIA vs Control Cartilage E-MTAB-3186_1.Pig DMM vs Sham Synovium E-MTAB-3186_2.Pig DMM vs Sham Synovium E-MTAB-3186_3.Pig DMM vs Sham Synovium E-MTAB-3186_4.Pig DMM vs Sham Synovium GSE30322_1.Rat S…
GLI2	6	GSE45793_3.Mouse Surgical OA vs Sham Cartilage GSE45793_4.Mouse Surgical OA vs Sham Cartilage GSE103416_1.Mouse MIA vs Control Cartilage GSE103416_2.Mouse MIA vs Control Cartilage E-MTAB-5879_2.Pig DMM vs Sham Cartilage E-MTAB-3186_4.Pig DMM vs Sham Synovium
GREM1	11	GSE45793_4.Mouse Surgical OA vs Sham Cartilage GSE45793_5.Mouse Surgical OA vs Sham Cartilage GSE53857_1.Mouse Surgical OA vs Sham Cartilage GSE103416_1.Mouse MIA vs Control Cartilage GSE103416_2.Mouse MIA vs Control Cartilage GSE103416_3.Mouse MIA vs Control Cartilage E-MTAB-4294_1.Pig DMM vs Sham Synovium E-MTAB-3186_1.Pig DMM vs Sham Synovium E-MTAB-3186_3.Pig DMM vs Sham Synovium GSE112641_3.…
GRK5	4	E-MTAB-5879_1.Pig DMM vs Sham Cartilage E-MTAB-5879_2.Pig DMM vs Sham Cartilage E-MTAB-3186_1.Pig DMM vs Sham Synovium E-MTAB-3186_3.Pig DMM vs Sham Synovium
GRN	3	GSE103416_1.Mouse MIA vs Control Cartilage E-MTAB-4294_1.Pig DMM vs Sham Synovium E-MTAB-3186_1.Pig DMM vs Sham Synovium
HAS1	9	GSE45793_3.Mouse Surgical OA vs Sham Cartilage GSE45793_4.Mouse Surgical OA vs Sham Cartilage GSE45793_5.Mouse Surgical OA vs Sham Cartilage GSE103416_1.Mouse MIA vs Control Cartilage GSE33754_3.Mouse STR vs CBA Cartilage E-MTAB-4294_1.Pig DMM vs Sham Synovium GSE30322_2.Rat Surgical OA vs Sham Bone GSE112641_8.Mouse Surgical OA vs Sham Joint GSE112641_9.Mouse Surgical OA vs Sham Joint
HES1	4	GSE45793_3.Mouse Surgical OA vs Sham Cartilage GSE45793_4.Mouse Surgical OA vs Sham Cartilage GSE103416_1.Mouse MIA vs Control Cartilage E-MTAB-5879_2.Pig DMM vs Sham Cartilage
HFE	3	E-MTAB-3186_1.Pig DMM vs Sham Synovium E-MTAB-3186_2.Pig DMM vs Sham Synovium E-MTAB-3186_3.Pig DMM vs Sham Synovium
HIF1A	12	GSE41342_1.Mouse Surgical OA vs Sham Joint GSE45793_3.Mouse Surgical OA vs Sham Cartilage GSE45793_4.Mouse Surgical OA vs Sham Cartilage GSE45793_5.Mouse Surgical OA vs Sham Cartilage GSE33754_3.Mouse STR vs CBA Cartilage E-MTAB-5879_2.Pig DMM vs Sham Cartilage E-MTAB-3186_1.Pig DMM vs Sham Synovium E-MTAB-3186_4.Pig DMM vs Sham Synovium GSE30322_2.Rat Surgical OA vs Sham Bone GSE112641_3.Mouse S…
HMGB2	5	E-MTAB-5879_2.Pig DMM vs Sham Cartilage E-MTAB-3186_1.Pig DMM vs Sham Synovium GSE30322_1.Rat Surgical OA vs Sham Bone GSE30322_2.Rat Surgical OA vs Sham Bone GSE30322_3.Rat Surgical OA vs Sham Bone
HSD11B1	5	GSE41342_1.Mouse Surgical OA vs Sham Joint E-MTAB-3186_1.Pig DMM vs Sham Synovium E-MTAB-3186_2.Pig DMM vs Sham Synovium E-MTAB-3186_3.Pig DMM vs Sham Synovium E-MTAB-3186_4.Pig DMM vs Sham Synovium
HSPD1	3	GSE45793_3.Mouse Surgical OA vs Sham Cartilage GSE45793_4.Mouse Surgical OA vs Sham Cartilage GSE45793_5.Mouse Surgical OA vs Sham Cartilage
HSPG2	5	E-MTAB-5879_1.Pig DMM vs Sham Cartilage E-MTAB-4294_1.Pig DMM vs Sham Synovium E-MTAB-3186_2.Pig DMM vs Sham Synovium GSE112641_6.Mouse Surgical OA vs Sham Joint GSE112641_9.Mouse Surgical OA vs Sham Joint
HTRA1	7	GSE41342_4.Mouse Surgical OA vs Sham Joint GSE45793_4.Mouse Surgical OA vs Sham Cartilage GSE33754_2.Mouse STR vs CBA Cartilage GSE33754_3.Mouse STR vs CBA Cartilage GSE30322_1.Rat Surgical OA vs Sham Bone GSE112641_8.Mouse Surgical OA vs Sham Joint GSE112641_9.Mouse Surgical OA vs Sham Joint
HYAL1	5	GSE45793_3.Mouse Surgical OA vs Sham Cartilage GSE45793_4.Mouse Surgical OA vs Sham Cartilage GSE103416_2.Mouse MIA vs Control Cartilage GSE103416_3.Mouse MIA vs Control Cartilage E-MTAB-3186_1.Pig DMM vs Sham Synovium
HYAL2	1	GSE45793_3.Mouse Surgical OA vs Sham Cartilage
IFT88	2	GSE45793_4.Mouse Surgical OA vs Sham Cartilage E-MTAB-5879_1.Pig DMM vs Sham Cartilage
IGF1	14	GSE41342_1.Mouse Surgical OA vs Sham Joint GSE45793_4.Mouse Surgical OA vs Sham Cartilage GSE53857_1.Mouse Surgical OA vs Sham Cartilage E-MTAB-5879_1.Pig DMM vs Sham Cartilage E-MTAB-5879_2.Pig DMM vs Sham Cartilage E-MTAB-4294_1.Pig DMM vs Sham Synovium E-MTAB-3186_1.Pig DMM vs Sham Synovium E-MTAB-3186_2.Pig DMM vs Sham Synovium E-MTAB-3186_3.Pig DMM vs Sham Synovium E-GEOD-8077_3.Rat Surgical…
IHH	1	GSE45793_4.Mouse Surgical OA vs Sham Cartilage
IKK2	0
IL17A	0
IL1A	5	GSE33754_3.Mouse STR vs CBA Cartilage E-MTAB-3186_1.Pig DMM vs Sham Synovium E-MTAB-3186_2.Pig DMM vs Sham Synovium E-MTAB-3186_3.Pig DMM vs Sham Synovium E-MTAB-3186_4.Pig DMM vs Sham Synovium
IL1B	3	E-GEOD-26475_3.Mouse Surgical OA vs Sham Joint GSE103416_1.Mouse MIA vs Control Cartilage GSE112641_3.Mouse Surgical OA vs Sham Joint
IL1RN	3	GSE103416_1.Mouse MIA vs Control Cartilage GSE103416_2.Mouse MIA vs Control Cartilage GSE103416_3.Mouse MIA vs Control Cartilage
IL22RA1	2	GSE33754_2.Mouse STR vs CBA Cartilage GSE30322_3.Rat Surgical OA vs Sham Bone
IL6	10	GSE103416_1.Mouse MIA vs Control Cartilage GSE103416_2.Mouse MIA vs Control Cartilage E-MTAB-4294_1.Pig DMM vs Sham Synovium E-MTAB-3186_1.Pig DMM vs Sham Synovium E-MTAB-3186_2.Pig DMM vs Sham Synovium E-MTAB-3186_3.Pig DMM vs Sham Synovium E-MTAB-3186_4.Pig DMM vs Sham Synovium GSE112641_1.Mouse Surgical OA vs Sham Joint GSE112641_3.Mouse Surgical OA vs Sham Joint GSE112641_9.Mouse Surgical OA …
IRF4	6	GSE45793_4.Mouse Surgical OA vs Sham Cartilage GSE103416_1.Mouse MIA vs Control Cartilage E-MTAB-3186_1.Pig DMM vs Sham Synovium E-MTAB-3186_2.Pig DMM vs Sham Synovium E-MTAB-3186_3.Pig DMM vs Sham Synovium E-MTAB-3186_4.Pig DMM vs Sham Synovium
ITGA1	2	GSE103416_2.Mouse MIA vs Control Cartilage GSE103416_3.Mouse MIA vs Control Cartilage
ITGA5	12	E-GEOD-26475_2.Mouse Surgical OA vs Sham Joint GSE33754_2.Mouse STR vs CBA Cartilage GSE33754_3.Mouse STR vs CBA Cartilage E-MTAB-5879_1.Pig DMM vs Sham Cartilage E-MTAB-3186_1.Pig DMM vs Sham Synovium E-MTAB-3186_2.Pig DMM vs Sham Synovium E-MTAB-3186_3.Pig DMM vs Sham Synovium E-MTAB-3186_4.Pig DMM vs Sham Synovium GSE112641_1.Mouse Surgical OA vs Sham Joint GSE112641_3.Mouse Surgical OA vs Sha…
ITGB3	3	E-MTAB-4294_1.Pig DMM vs Sham Synovium E-MTAB-3186_1.Pig DMM vs Sham Synovium E-MTAB-3186_2.Pig DMM vs Sham Synovium
KDM6B	1	GSE30322_3.Rat Surgical OA vs Sham Bone
LCAT	1	GSE103416_1.Mouse MIA vs Control Cartilage
LCN2	7	GSE53857_2.Mouse Surgical OA vs Sham Cartilage E-MTAB-5879_2.Pig DMM vs Sham Cartilage E-MTAB-4294_1.Pig DMM vs Sham Synovium E-MTAB-3186_1.Pig DMM vs Sham Synovium E-MTAB-3186_2.Pig DMM vs Sham Synovium E-MTAB-3186_3.Pig DMM vs Sham Synovium GSE112641_6.Mouse Surgical OA vs Sham Joint
LDHA	6	E-MTAB-5879_1.Pig DMM vs Sham Cartilage E-MTAB-5879_2.Pig DMM vs Sham Cartilage E-MTAB-4294_1.Pig DMM vs Sham Synovium E-MTAB-3186_1.Pig DMM vs Sham Synovium E-MTAB-3186_2.Pig DMM vs Sham Synovium GSE30322_3.Rat Surgical OA vs Sham Bone
LDLR	4	GSE45793_3.Mouse Surgical OA vs Sham Cartilage GSE103416_1.Mouse MIA vs Control Cartilage E-MTAB-5879_2.Pig DMM vs Sham Cartilage E-MTAB-3186_1.Pig DMM vs Sham Synovium
LEPR	8	GSE33754_1.Mouse STR vs CBA Cartilage GSE33754_2.Mouse STR vs CBA Cartilage GSE33754_3.Mouse STR vs CBA Cartilage E-MTAB-4294_1.Pig DMM vs Sham Synovium E-MTAB-3186_1.Pig DMM vs Sham Synovium E-MTAB-3186_2.Pig DMM vs Sham Synovium E-MTAB-3186_3.Pig DMM vs Sham Synovium E-MTAB-3186_4.Pig DMM vs Sham Synovium
LGALS3	9	GSE45793_4.Mouse Surgical OA vs Sham Cartilage GSE45793_5.Mouse Surgical OA vs Sham Cartilage GSE103416_1.Mouse MIA vs Control Cartilage GSE103416_2.Mouse MIA vs Control Cartilage GSE103416_3.Mouse MIA vs Control Cartilage E-MTAB-5879_1.Pig DMM vs Sham Cartilage E-MTAB-3186_1.Pig DMM vs Sham Synovium E-MTAB-3186_2.Pig DMM vs Sham Synovium GSE42295_2.Rat Surgical OA vs Sham Cartilage
LOXL2	9	GSE45793_4.Mouse Surgical OA vs Sham Cartilage GSE103416_1.Mouse MIA vs Control Cartilage E-MTAB-4294_1.Pig DMM vs Sham Synovium E-MTAB-3186_1.Pig DMM vs Sham Synovium E-MTAB-3186_2.Pig DMM vs Sham Synovium E-MTAB-3186_3.Pig DMM vs Sham Synovium E-MTAB-3186_4.Pig DMM vs Sham Synovium GSE112641_6.Mouse Surgical OA vs Sham Joint GSE112641_9.Mouse Surgical OA vs Sham Joint
LRP5	0
LRP6	3	E-MTAB-3186_1.Pig DMM vs Sham Synovium E-MTAB-3186_2.Pig DMM vs Sham Synovium E-MTAB-3186_4.Pig DMM vs Sham Synovium
LTBP3	5	GSE41342_1.Mouse Surgical OA vs Sham Joint GSE45793_5.Mouse Surgical OA vs Sham Cartilage GSE103416_1.Mouse MIA vs Control Cartilage GSE112641_8.Mouse Surgical OA vs Sham Joint GSE112641_9.Mouse Surgical OA vs Sham Joint
LUM	14	GSE41342_4.Mouse Surgical OA vs Sham Joint GSE45793_3.Mouse Surgical OA vs Sham Cartilage GSE45793_4.Mouse Surgical OA vs Sham Cartilage GSE45793_5.Mouse Surgical OA vs Sham Cartilage GSE103416_2.Mouse MIA vs Control Cartilage GSE103416_3.Mouse MIA vs Control Cartilage E-MTAB-5879_1.Pig DMM vs Sham Cartilage E-MTAB-4294_1.Pig DMM vs Sham Synovium E-MTAB-3186_1.Pig DMM vs Sham Synovium GSE42295_2.…
MAP3K5	2	GSE45793_5.Mouse Surgical OA vs Sham Cartilage E-MTAB-5879_1.Pig DMM vs Sham Cartilage
MAPK14	1	GSE45793_4.Mouse Surgical OA vs Sham Cartilage
MAPK8	0
MAPK9	0
MATN1	1	GSE30322_2.Rat Surgical OA vs Sham Bone
MATN2	10	GSE41342_1.Mouse Surgical OA vs Sham Joint GSE41342_4.Mouse Surgical OA vs Sham Joint GSE103416_1.Mouse MIA vs Control Cartilage GSE103416_2.Mouse MIA vs Control Cartilage GSE103416_3.Mouse MIA vs Control Cartilage E-MTAB-5879_1.Pig DMM vs Sham Cartilage E-MTAB-5879_2.Pig DMM vs Sham Cartilage GSE112641_6.Mouse Surgical OA vs Sham Joint GSE112641_8.Mouse Surgical OA vs Sham Joint GSE112641_9.Mous…
MATN3	2	E-GEOD-26475_3.Mouse Surgical OA vs Sham Joint E-MTAB-4294_1.Pig DMM vs Sham Synovium
MATN4	10	GSE103416_2.Mouse MIA vs Control Cartilage GSE103416_3.Mouse MIA vs Control Cartilage E-MTAB-4294_1.Pig DMM vs Sham Synovium E-MTAB-3186_1.Pig DMM vs Sham Synovium E-MTAB-3186_2.Pig DMM vs Sham Synovium E-MTAB-3186_3.Pig DMM vs Sham Synovium E-MTAB-3186_4.Pig DMM vs Sham Synovium GSE112641_6.Mouse Surgical OA vs Sham Joint GSE112641_8.Mouse Surgical OA vs Sham Joint GSE112641_9.Mouse Surgical OA …
MC1R	0
MCAT	0
MCL1	2	GSE45793_3.Mouse Surgical OA vs Sham Cartilage GSE45793_4.Mouse Surgical OA vs Sham Cartilage
MIA	5	E-GEOD-26475_3.Mouse Surgical OA vs Sham Joint GSE45793_4.Mouse Surgical OA vs Sham Cartilage GSE103416_1.Mouse MIA vs Control Cartilage GSE103416_2.Mouse MIA vs Control Cartilage GSE103416_3.Mouse MIA vs Control Cartilage
MIF	3	E-MTAB-5879_2.Pig DMM vs Sham Cartilage E-MTAB-4294_1.Pig DMM vs Sham Synovium E-MTAB-3186_1.Pig DMM vs Sham Synovium
MINK1	2	E-MTAB-3186_1.Pig DMM vs Sham Synovium E-MTAB-3186_4.Pig DMM vs Sham Synovium
MMP13	10	GSE103416_2.Mouse MIA vs Control Cartilage GSE103416_3.Mouse MIA vs Control Cartilage GSE33754_2.Mouse STR vs CBA Cartilage GSE33754_3.Mouse STR vs CBA Cartilage E-MTAB-4294_1.Pig DMM vs Sham Synovium E-MTAB-3186_1.Pig DMM vs Sham Synovium E-MTAB-3186_2.Pig DMM vs Sham Synovium E-MTAB-3186_3.Pig DMM vs Sham Synovium E-MTAB-3186_4.Pig DMM vs Sham Synovium GSE30322_1.Rat Surgical OA vs Sham Bone
MMP17	1	E-MTAB-3186_3.Pig DMM vs Sham Synovium
MMP3	22	GSE41342_1.Mouse Surgical OA vs Sham Joint GSE45793_3.Mouse Surgical OA vs Sham Cartilage GSE45793_4.Mouse Surgical OA vs Sham Cartilage GSE45793_5.Mouse Surgical OA vs Sham Cartilage GSE53857_1.Mouse Surgical OA vs Sham Cartilage GSE53857_2.Mouse Surgical OA vs Sham Cartilage GSE103416_1.Mouse MIA vs Control Cartilage GSE103416_2.Mouse MIA vs Control Cartilage GSE103416_3.Mouse MIA vs Control Ca…
MPST	4	GSE45793_5.Mouse Surgical OA vs Sham Cartilage E-MTAB-3186_1.Pig DMM vs Sham Synovium E-GEOD-8077_3.Rat Surgical OA vs Sham Cartilage GSE30322_2.Rat Surgical OA vs Sham Bone
MSR1	8	E-GEOD-26475_3.Mouse Surgical OA vs Sham Joint GSE103416_1.Mouse MIA vs Control Cartilage GSE33754_2.Mouse STR vs CBA Cartilage GSE33754_3.Mouse STR vs CBA Cartilage E-MTAB-5879_1.Pig DMM vs Sham Cartilage E-MTAB-4294_1.Pig DMM vs Sham Synovium GSE112641_1.Mouse Surgical OA vs Sham Joint GSE112641_3.Mouse Surgical OA vs Sham Joint
MT1A	0
MT2A	0
MTF1	0
MTOR	0
MYD88	2	GSE103416_1.Mouse MIA vs Control Cartilage E-MTAB-5879_2.Pig DMM vs Sham Cartilage
NAMPT	0
NCAM1	3	GSE103416_2.Mouse MIA vs Control Cartilage GSE103416_3.Mouse MIA vs Control Cartilage E-MTAB-3186_1.Pig DMM vs Sham Synovium
NCF1	2	GSE45793_5.Mouse Surgical OA vs Sham Cartilage E-MTAB-3186_3.Pig DMM vs Sham Synovium
NDST1	0
NELL1	0
NFATC1	3	GSE45793_4.Mouse Surgical OA vs Sham Cartilage GSE45793_5.Mouse Surgical OA vs Sham Cartilage E-MTAB-3186_2.Pig DMM vs Sham Synovium
NFATC2	5	GSE103416_1.Mouse MIA vs Control Cartilage E-MTAB-3186_1.Pig DMM vs Sham Synovium E-MTAB-3186_2.Pig DMM vs Sham Synovium E-MTAB-3186_4.Pig DMM vs Sham Synovium GSE112641_6.Mouse Surgical OA vs Sham Joint
NFE2L2	5	GSE45793_3.Mouse Surgical OA vs Sham Cartilage GSE45793_4.Mouse Surgical OA vs Sham Cartilage GSE103416_1.Mouse MIA vs Control Cartilage E-MTAB-3186_1.Pig DMM vs Sham Synovium GSE30322_3.Rat Surgical OA vs Sham Bone
NFKBIZ	7	GSE45793_3.Mouse Surgical OA vs Sham Cartilage GSE45793_4.Mouse Surgical OA vs Sham Cartilage GSE45793_5.Mouse Surgical OA vs Sham Cartilage GSE103416_2.Mouse MIA vs Control Cartilage GSE103416_3.Mouse MIA vs Control Cartilage E-MTAB-4294_1.Pig DMM vs Sham Synovium E-MTAB-3186_4.Pig DMM vs Sham Synovium
NID2	4	E-MTAB-4294_1.Pig DMM vs Sham Synovium E-MTAB-3186_2.Pig DMM vs Sham Synovium GSE30322_2.Rat Surgical OA vs Sham Bone GSE112641_6.Mouse Surgical OA vs Sham Joint
NOS2	2	E-MTAB-3186_2.Pig DMM vs Sham Synovium GSE112641_6.Mouse Surgical OA vs Sham Joint
NOTCH1	2	GSE45793_5.Mouse Surgical OA vs Sham Cartilage E-MTAB-5879_1.Pig DMM vs Sham Cartilage
NOTCH2	0
NOX4	8	GSE103416_2.Mouse MIA vs Control Cartilage GSE103416_3.Mouse MIA vs Control Cartilage E-MTAB-5879_1.Pig DMM vs Sham Cartilage E-MTAB-5879_2.Pig DMM vs Sham Cartilage E-MTAB-3186_1.Pig DMM vs Sham Synovium GSE112641_7.Mouse Surgical OA vs Sham Joint GSE112641_8.Mouse Surgical OA vs Sham Joint GSE112641_9.Mouse Surgical OA vs Sham Joint
NR1I2	1	E-MTAB-3186_3.Pig DMM vs Sham Synovium
NT5E	15	GSE45793_3.Mouse Surgical OA vs Sham Cartilage GSE45793_4.Mouse Surgical OA vs Sham Cartilage GSE45793_5.Mouse Surgical OA vs Sham Cartilage GSE33754_3.Mouse STR vs CBA Cartilage E-MTAB-4294_1.Pig DMM vs Sham Synovium E-MTAB-3186_1.Pig DMM vs Sham Synovium E-MTAB-3186_2.Pig DMM vs Sham Synovium E-MTAB-3186_3.Pig DMM vs Sham Synovium E-MTAB-3186_4.Pig DMM vs Sham Synovium GSE30322_1.Rat Surgical O…
NUDT7	3	GSE30322_2.Rat Surgical OA vs Sham Bone GSE30322_3.Rat Surgical OA vs Sham Bone GSE112641_1.Mouse Surgical OA vs Sham Joint
OLR1	5	GSE41342_1.Mouse Surgical OA vs Sham Joint GSE103416_1.Mouse MIA vs Control Cartilage GSE103416_2.Mouse MIA vs Control Cartilage E-MTAB-3186_1.Pig DMM vs Sham Synovium GSE112641_6.Mouse Surgical OA vs Sham Joint
OPRK1	0
OPTC	1	GSE103416_1.Mouse MIA vs Control Cartilage
PANX3	6	E-GEOD-26475_3.Mouse Surgical OA vs Sham Joint GSE45793_3.Mouse Surgical OA vs Sham Cartilage GSE45793_5.Mouse Surgical OA vs Sham Cartilage GSE103416_3.Mouse MIA vs Control Cartilage E-GEOD-8077_3.Rat Surgical OA vs Sham Cartilage GSE30322_1.Rat Surgical OA vs Sham Bone
PAPSS2	7	GSE103416_1.Mouse MIA vs Control Cartilage E-MTAB-4294_1.Pig DMM vs Sham Synovium E-MTAB-3186_1.Pig DMM vs Sham Synovium E-MTAB-3186_2.Pig DMM vs Sham Synovium E-MTAB-3186_3.Pig DMM vs Sham Synovium E-MTAB-3186_4.Pig DMM vs Sham Synovium E-GEOD-8077_2.Rat Surgical OA vs Sham Cartilage
PBXIP1	2	GSE45793_3.Mouse Surgical OA vs Sham Cartilage E-MTAB-3186_1.Pig DMM vs Sham Synovium
PDPN	7	GSE103416_1.Mouse MIA vs Control Cartilage GSE30322_1.Rat Surgical OA vs Sham Bone GSE112641_1.Mouse Surgical OA vs Sham Joint GSE112641_3.Mouse Surgical OA vs Sham Joint GSE112641_6.Mouse Surgical OA vs Sham Joint GSE112641_8.Mouse Surgical OA vs Sham Joint GSE112641_9.Mouse Surgical OA vs Sham Joint
PHEX	8	E-MTAB-4294_1.Pig DMM vs Sham Synovium E-MTAB-3186_1.Pig DMM vs Sham Synovium E-MTAB-3186_2.Pig DMM vs Sham Synovium E-MTAB-3186_3.Pig DMM vs Sham Synovium E-MTAB-3186_4.Pig DMM vs Sham Synovium GSE42295_2.Rat Surgical OA vs Sham Cartilage GSE30322_1.Rat Surgical OA vs Sham Bone GSE112641_6.Mouse Surgical OA vs Sham Joint
PHLPP1	7	GSE45793_3.Mouse Surgical OA vs Sham Cartilage GSE45793_4.Mouse Surgical OA vs Sham Cartilage GSE45793_5.Mouse Surgical OA vs Sham Cartilage E-MTAB-4294_1.Pig DMM vs Sham Synovium E-MTAB-3186_1.Pig DMM vs Sham Synovium E-MTAB-3186_2.Pig DMM vs Sham Synovium E-MTAB-3186_3.Pig DMM vs Sham Synovium
PINK1	3	E-MTAB-4294_1.Pig DMM vs Sham Synovium E-MTAB-3186_1.Pig DMM vs Sham Synovium E-MTAB-3186_2.Pig DMM vs Sham Synovium
PITX1	6	GSE45793_5.Mouse Surgical OA vs Sham Cartilage E-MTAB-5879_1.Pig DMM vs Sham Cartilage E-MTAB-5879_2.Pig DMM vs Sham Cartilage E-MTAB-3186_4.Pig DMM vs Sham Synovium GSE112641_8.Mouse Surgical OA vs Sham Joint GSE112641_9.Mouse Surgical OA vs Sham Joint
PPARD	1	E-MTAB-3186_4.Pig DMM vs Sham Synovium
PPARG	7	GSE45793_3.Mouse Surgical OA vs Sham Cartilage GSE103416_1.Mouse MIA vs Control Cartilage GSE103416_2.Mouse MIA vs Control Cartilage GSE103416_3.Mouse MIA vs Control Cartilage E-MTAB-4294_1.Pig DMM vs Sham Synovium E-MTAB-3186_1.Pig DMM vs Sham Synovium E-MTAB-3186_4.Pig DMM vs Sham Synovium
PRG4	1	GSE112641_8.Mouse Surgical OA vs Sham Joint
PRKAA1	1	GSE45793_3.Mouse Surgical OA vs Sham Cartilage
PRKAA2	10	GSE45793_3.Mouse Surgical OA vs Sham Cartilage GSE45793_4.Mouse Surgical OA vs Sham Cartilage GSE103416_3.Mouse MIA vs Control Cartilage E-MTAB-4294_1.Pig DMM vs Sham Synovium E-MTAB-3186_1.Pig DMM vs Sham Synovium E-MTAB-3186_2.Pig DMM vs Sham Synovium E-MTAB-3186_3.Pig DMM vs Sham Synovium E-MTAB-3186_4.Pig DMM vs Sham Synovium GSE112641_3.Mouse Surgical OA vs Sham Joint GSE112641_6.Mouse Surgi…
PRKCD	1	E-MTAB-3186_1.Pig DMM vs Sham Synovium
PTCH1	5	GSE103416_1.Mouse MIA vs Control Cartilage GSE103416_2.Mouse MIA vs Control Cartilage E-MTAB-3186_1.Pig DMM vs Sham Synovium E-MTAB-3186_2.Pig DMM vs Sham Synovium E-MTAB-3186_4.Pig DMM vs Sham Synovium
PTEN	1	GSE30322_2.Rat Surgical OA vs Sham Bone
PTGDR	0
PTGDS	1	E-MTAB-3186_1.Pig DMM vs Sham Synovium
PTGES	4	GSE45793_4.Mouse Surgical OA vs Sham Cartilage GSE45793_5.Mouse Surgical OA vs Sham Cartilage E-MTAB-3186_2.Pig DMM vs Sham Synovium E-GEOD-8077_3.Rat Surgical OA vs Sham Cartilage
PTGS2	14	GSE45793_3.Mouse Surgical OA vs Sham Cartilage GSE45793_4.Mouse Surgical OA vs Sham Cartilage GSE45793_5.Mouse Surgical OA vs Sham Cartilage GSE103416_2.Mouse MIA vs Control Cartilage GSE103416_3.Mouse MIA vs Control Cartilage GSE33754_3.Mouse STR vs CBA Cartilage E-MTAB-5879_1.Pig DMM vs Sham Cartilage E-MTAB-5879_2.Pig DMM vs Sham Cartilage E-MTAB-3186_1.Pig DMM vs Sham Synovium E-GEOD-8077_2.R…
RBPJ	3	E-MTAB-5879_1.Pig DMM vs Sham Cartilage E-MTAB-3186_1.Pig DMM vs Sham Synovium E-MTAB-3186_2.Pig DMM vs Sham Synovium
RELA	0
RHEB	3	GSE45793_3.Mouse Surgical OA vs Sham Cartilage GSE45793_4.Mouse Surgical OA vs Sham Cartilage GSE45793_5.Mouse Surgical OA vs Sham Cartilage
RORA	5	GSE45793_4.Mouse Surgical OA vs Sham Cartilage E-MTAB-3186_1.Pig DMM vs Sham Synovium E-MTAB-3186_2.Pig DMM vs Sham Synovium E-MTAB-3186_3.Pig DMM vs Sham Synovium E-MTAB-3186_4.Pig DMM vs Sham Synovium
RPTOR	1	E-MTAB-3186_4.Pig DMM vs Sham Synovium
RSK3	0
RUNX1	10	GSE45793_4.Mouse Surgical OA vs Sham Cartilage GSE103416_2.Mouse MIA vs Control Cartilage E-MTAB-5879_1.Pig DMM vs Sham Cartilage E-MTAB-5879_2.Pig DMM vs Sham Cartilage E-MTAB-4294_1.Pig DMM vs Sham Synovium E-MTAB-3186_1.Pig DMM vs Sham Synovium E-MTAB-3186_2.Pig DMM vs Sham Synovium E-MTAB-3186_3.Pig DMM vs Sham Synovium E-MTAB-3186_4.Pig DMM vs Sham Synovium GSE112641_6.Mouse Surgical OA vs S…
RUNX2	6	GSE103416_3.Mouse MIA vs Control Cartilage E-MTAB-4294_1.Pig DMM vs Sham Synovium E-MTAB-3186_1.Pig DMM vs Sham Synovium E-MTAB-3186_2.Pig DMM vs Sham Synovium E-MTAB-3186_3.Pig DMM vs Sham Synovium E-MTAB-3186_4.Pig DMM vs Sham Synovium
S100A9	3	E-MTAB-4294_1.Pig DMM vs Sham Synovium E-MTAB-3186_1.Pig DMM vs Sham Synovium E-MTAB-3186_2.Pig DMM vs Sham Synovium
SDC4	0
SERPINE1	14	E-GEOD-26475_3.Mouse Surgical OA vs Sham Joint GSE45793_4.Mouse Surgical OA vs Sham Cartilage GSE33754_2.Mouse STR vs CBA Cartilage GSE33754_3.Mouse STR vs CBA Cartilage E-MTAB-5879_1.Pig DMM vs Sham Cartilage E-MTAB-3186_1.Pig DMM vs Sham Synovium E-MTAB-3186_2.Pig DMM vs Sham Synovium E-MTAB-3186_4.Pig DMM vs Sham Synovium E-GEOD-8077_2.Rat Surgical OA vs Sham Cartilage GSE112641_1.Mouse Surgic…
SETDB1	0
SFRP1	9	GSE103416_1.Mouse MIA vs Control Cartilage GSE103416_2.Mouse MIA vs Control Cartilage E-MTAB-4294_1.Pig DMM vs Sham Synovium E-MTAB-3186_2.Pig DMM vs Sham Synovium E-MTAB-3186_3.Pig DMM vs Sham Synovium E-MTAB-3186_4.Pig DMM vs Sham Synovium GSE112641_6.Mouse Surgical OA vs Sham Joint GSE112641_8.Mouse Surgical OA vs Sham Joint GSE112641_9.Mouse Surgical OA vs Sham Joint
SIK3	0
SIRT1	5	GSE45793_4.Mouse Surgical OA vs Sham Cartilage GSE45793_5.Mouse Surgical OA vs Sham Cartilage E-MTAB-5879_1.Pig DMM vs Sham Cartilage E-MTAB-3186_1.Pig DMM vs Sham Synovium E-MTAB-3186_2.Pig DMM vs Sham Synovium
SIRT7	2	GSE45793_3.Mouse Surgical OA vs Sham Cartilage E-MTAB-3186_4.Pig DMM vs Sham Synovium
SLC39A8	1	E-MTAB-3186_1.Pig DMM vs Sham Synovium
SMAD3	0
SMO	4	GSE45793_4.Mouse Surgical OA vs Sham Cartilage E-MTAB-3186_2.Pig DMM vs Sham Synovium E-MTAB-3186_3.Pig DMM vs Sham Synovium GSE30322_2.Rat Surgical OA vs Sham Bone
SMURF2	3	GSE45793_4.Mouse Surgical OA vs Sham Cartilage GSE45793_5.Mouse Surgical OA vs Sham Cartilage E-MTAB-3186_1.Pig DMM vs Sham Synovium
SOD2	7	GSE45793_3.Mouse Surgical OA vs Sham Cartilage GSE103416_1.Mouse MIA vs Control Cartilage GSE103416_2.Mouse MIA vs Control Cartilage GSE103416_3.Mouse MIA vs Control Cartilage E-MTAB-5879_1.Pig DMM vs Sham Cartilage E-MTAB-5879_2.Pig DMM vs Sham Cartilage E-GEOD-8077_3.Rat Surgical OA vs Sham Cartilage
SOD3	10	GSE45793_4.Mouse Surgical OA vs Sham Cartilage GSE103416_1.Mouse MIA vs Control Cartilage GSE103416_2.Mouse MIA vs Control Cartilage GSE103416_3.Mouse MIA vs Control Cartilage E-MTAB-5879_1.Pig DMM vs Sham Cartilage E-MTAB-3186_2.Pig DMM vs Sham Synovium GSE30322_2.Rat Surgical OA vs Sham Bone GSE112641_1.Mouse Surgical OA vs Sham Joint GSE112641_8.Mouse Surgical OA vs Sham Joint GSE112641_9.Mous…
SOST	2	GSE112641_6.Mouse Surgical OA vs Sham Joint GSE112641_9.Mouse Surgical OA vs Sham Joint
SOX9	9	GSE45793_3.Mouse Surgical OA vs Sham Cartilage GSE45793_4.Mouse Surgical OA vs Sham Cartilage GSE45793_5.Mouse Surgical OA vs Sham Cartilage GSE103416_1.Mouse MIA vs Control Cartilage GSE33754_3.Mouse STR vs CBA Cartilage E-MTAB-3186_2.Pig DMM vs Sham Synovium E-MTAB-3186_3.Pig DMM vs Sham Synovium GSE112641_6.Mouse Surgical OA vs Sham Joint GSE112641_9.Mouse Surgical OA vs Sham Joint
SPP1	5	GSE33754_2.Mouse STR vs CBA Cartilage E-MTAB-3186_1.Pig DMM vs Sham Synovium E-MTAB-3186_2.Pig DMM vs Sham Synovium E-MTAB-3186_3.Pig DMM vs Sham Synovium E-MTAB-3186_4.Pig DMM vs Sham Synovium
ST3GAL5	4	E-MTAB-3186_1.Pig DMM vs Sham Synovium E-MTAB-3186_2.Pig DMM vs Sham Synovium E-MTAB-3186_4.Pig DMM vs Sham Synovium GSE42295_2.Rat Surgical OA vs Sham Cartilage
ST8SIA1	3	GSE33754_1.Mouse STR vs CBA Cartilage GSE33754_2.Mouse STR vs CBA Cartilage GSE33754_3.Mouse STR vs CBA Cartilage
STK3	1	GSE30322_2.Rat Surgical OA vs Sham Bone
STK4	0
SULF1	8	GSE41342_1.Mouse Surgical OA vs Sham Joint GSE45793_3.Mouse Surgical OA vs Sham Cartilage GSE45793_4.Mouse Surgical OA vs Sham Cartilage GSE45793_5.Mouse Surgical OA vs Sham Cartilage E-MTAB-3186_1.Pig DMM vs Sham Synovium GSE112641_6.Mouse Surgical OA vs Sham Joint GSE112641_8.Mouse Surgical OA vs Sham Joint GSE112641_9.Mouse Surgical OA vs Sham Joint
SULF2	8	GSE41342_1.Mouse Surgical OA vs Sham Joint GSE45793_4.Mouse Surgical OA vs Sham Cartilage E-MTAB-3186_1.Pig DMM vs Sham Synovium E-MTAB-3186_2.Pig DMM vs Sham Synovium E-MTAB-3186_4.Pig DMM vs Sham Synovium GSE112641_6.Mouse Surgical OA vs Sham Joint GSE112641_8.Mouse Surgical OA vs Sham Joint GSE112641_9.Mouse Surgical OA vs Sham Joint
TAC1	3	E-MTAB-5879_1.Pig DMM vs Sham Cartilage E-MTAB-4294_1.Pig DMM vs Sham Synovium E-MTAB-3186_3.Pig DMM vs Sham Synovium
TET1	6	GSE45793_4.Mouse Surgical OA vs Sham Cartilage GSE103416_1.Mouse MIA vs Control Cartilage E-MTAB-4294_1.Pig DMM vs Sham Synovium E-MTAB-3186_1.Pig DMM vs Sham Synovium E-MTAB-3186_2.Pig DMM vs Sham Synovium E-MTAB-3186_4.Pig DMM vs Sham Synovium
TFAP2E	0
TGFA	6	E-MTAB-3186_3.Pig DMM vs Sham Synovium E-GEOD-8077_2.Rat Surgical OA vs Sham Cartilage E-GEOD-8077_3.Rat Surgical OA vs Sham Cartilage GSE42295_2.Rat Surgical OA vs Sham Cartilage GSE30322_1.Rat Surgical OA vs Sham Bone GSE30322_2.Rat Surgical OA vs Sham Bone
TGFB1	4	GSE45793_4.Mouse Surgical OA vs Sham Cartilage E-MTAB-3186_1.Pig DMM vs Sham Synovium E-MTAB-3186_3.Pig DMM vs Sham Synovium GSE30322_2.Rat Surgical OA vs Sham Bone
TGFB1I1	2	GSE45793_4.Mouse Surgical OA vs Sham Cartilage E-MTAB-5879_1.Pig DMM vs Sham Cartilage
TGFBR1	4	GSE45793_4.Mouse Surgical OA vs Sham Cartilage E-MTAB-3186_1.Pig DMM vs Sham Synovium E-MTAB-3186_2.Pig DMM vs Sham Synovium E-MTAB-3186_3.Pig DMM vs Sham Synovium
TGFBR2	3	E-MTAB-5879_1.Pig DMM vs Sham Cartilage E-MTAB-3186_1.Pig DMM vs Sham Synovium E-MTAB-3186_2.Pig DMM vs Sham Synovium
TIMP2	7	E-MTAB-5879_1.Pig DMM vs Sham Cartilage E-MTAB-3186_1.Pig DMM vs Sham Synovium E-MTAB-3186_2.Pig DMM vs Sham Synovium GSE30322_1.Rat Surgical OA vs Sham Bone GSE112641_6.Mouse Surgical OA vs Sham Joint GSE112641_8.Mouse Surgical OA vs Sham Joint GSE112641_9.Mouse Surgical OA vs Sham Joint
TIMP3	8	GSE45793_4.Mouse Surgical OA vs Sham Cartilage GSE45793_5.Mouse Surgical OA vs Sham Cartilage GSE103416_1.Mouse MIA vs Control Cartilage E-MTAB-5879_2.Pig DMM vs Sham Cartilage E-MTAB-3186_1.Pig DMM vs Sham Synovium E-MTAB-3186_3.Pig DMM vs Sham Synovium E-GEOD-8077_3.Rat Surgical OA vs Sham Cartilage GSE42295_2.Rat Surgical OA vs Sham Cartilage
TLR1	6	GSE45793_5.Mouse Surgical OA vs Sham Cartilage GSE103416_1.Mouse MIA vs Control Cartilage GSE103416_2.Mouse MIA vs Control Cartilage E-MTAB-3186_1.Pig DMM vs Sham Synovium E-MTAB-3186_2.Pig DMM vs Sham Synovium E-MTAB-3186_3.Pig DMM vs Sham Synovium
TLR2	4	GSE45793_4.Mouse Surgical OA vs Sham Cartilage GSE103416_1.Mouse MIA vs Control Cartilage E-MTAB-5879_1.Pig DMM vs Sham Cartilage E-MTAB-4294_1.Pig DMM vs Sham Synovium
TLR4	7	GSE45793_3.Mouse Surgical OA vs Sham Cartilage GSE45793_4.Mouse Surgical OA vs Sham Cartilage E-MTAB-5879_1.Pig DMM vs Sham Cartilage E-MTAB-5879_2.Pig DMM vs Sham Cartilage E-MTAB-4294_1.Pig DMM vs Sham Synovium E-MTAB-3186_1.Pig DMM vs Sham Synovium GSE42295_2.Rat Surgical OA vs Sham Cartilage
TLR5	1	GSE45793_4.Mouse Surgical OA vs Sham Cartilage
TLR6	5	GSE45793_3.Mouse Surgical OA vs Sham Cartilage GSE45793_4.Mouse Surgical OA vs Sham Cartilage GSE103416_1.Mouse MIA vs Control Cartilage E-MTAB-3186_1.Pig DMM vs Sham Synovium GSE30322_2.Rat Surgical OA vs Sham Bone
TNC	11	GSE103416_3.Mouse MIA vs Control Cartilage E-MTAB-5879_1.Pig DMM vs Sham Cartilage E-MTAB-5879_2.Pig DMM vs Sham Cartilage E-MTAB-4294_1.Pig DMM vs Sham Synovium E-MTAB-3186_1.Pig DMM vs Sham Synovium E-MTAB-3186_2.Pig DMM vs Sham Synovium E-MTAB-3186_3.Pig DMM vs Sham Synovium E-MTAB-3186_4.Pig DMM vs Sham Synovium E-GEOD-8077_3.Rat Surgical OA vs Sham Cartilage GSE42295_2.Rat Surgical OA vs Sha…
TNF	2	E-MTAB-3186_1.Pig DMM vs Sham Synovium GSE112641_3.Mouse Surgical OA vs Sham Joint
TNFRSF11B	8	GSE45793_3.Mouse Surgical OA vs Sham Cartilage GSE45793_4.Mouse Surgical OA vs Sham Cartilage GSE45793_5.Mouse Surgical OA vs Sham Cartilage GSE103416_1.Mouse MIA vs Control Cartilage GSE103416_2.Mouse MIA vs Control Cartilage GSE103416_3.Mouse MIA vs Control Cartilage GSE30322_1.Rat Surgical OA vs Sham Bone GSE30322_2.Rat Surgical OA vs Sham Bone
TP63	0
TRAF3	1	E-MTAB-4294_1.Pig DMM vs Sham Synovium
TRPA1	0
TRPV4	7	GSE45793_3.Mouse Surgical OA vs Sham Cartilage GSE45793_4.Mouse Surgical OA vs Sham Cartilage GSE103416_1.Mouse MIA vs Control Cartilage GSE103416_2.Mouse MIA vs Control Cartilage E-MTAB-3186_1.Pig DMM vs Sham Synovium E-MTAB-3186_2.Pig DMM vs Sham Synovium E-MTAB-3186_3.Pig DMM vs Sham Synovium
TRPV6	0
TSC1	1	GSE45793_4.Mouse Surgical OA vs Sham Cartilage
TTR	1	E-MTAB-3186_3.Pig DMM vs Sham Synovium
TUT7	1	GSE112641_5.Mouse Surgical OA vs Sham Joint
TWIST1	8	GSE45793_3.Mouse Surgical OA vs Sham Cartilage GSE45793_4.Mouse Surgical OA vs Sham Cartilage GSE45793_5.Mouse Surgical OA vs Sham Cartilage E-MTAB-5879_1.Pig DMM vs Sham Cartilage GSE30322_1.Rat Surgical OA vs Sham Bone GSE30322_2.Rat Surgical OA vs Sham Bone GSE30322_3.Rat Surgical OA vs Sham Bone GSE112641_9.Mouse Surgical OA vs Sham Joint
TYROBP	4	GSE103416_1.Mouse MIA vs Control Cartilage E-MTAB-3186_1.Pig DMM vs Sham Synovium E-MTAB-3186_3.Pig DMM vs Sham Synovium E-MTAB-3186_4.Pig DMM vs Sham Synovium
UCMA	5	E-GEOD-26475_3.Mouse Surgical OA vs Sham Joint GSE103416_1.Mouse MIA vs Control Cartilage GSE103416_2.Mouse MIA vs Control Cartilage GSE103416_3.Mouse MIA vs Control Cartilage GSE30322_2.Rat Surgical OA vs Sham Bone
UGCG	2	GSE45793_3.Mouse Surgical OA vs Sham Cartilage GSE45793_4.Mouse Surgical OA vs Sham Cartilage
VEGFA	6	GSE45793_3.Mouse Surgical OA vs Sham Cartilage GSE103416_1.Mouse MIA vs Control Cartilage E-MTAB-4294_1.Pig DMM vs Sham Synovium E-MTAB-3186_1.Pig DMM vs Sham Synovium E-MTAB-3186_4.Pig DMM vs Sham Synovium GSE30322_3.Rat Surgical OA vs Sham Bone
VHL	0
WNT16	0
WWP2	2	GSE45793_3.Mouse Surgical OA vs Sham Cartilage E-MTAB-5879_1.Pig DMM vs Sham Cartilage
YAP1	1	GSE45793_4.Mouse Surgical OA vs Sham Cartilage
ZFP36L1	3	GSE45793_3.Mouse Surgical OA vs Sham Cartilage GSE45793_4.Mouse Surgical OA vs Sham Cartilage GSE45793_5.Mouse Surgical OA vs Sham Cartilage
A2M	1	GSE30322_1.Rat Surgical OA vs Sham Bone
ABAT	1	E-MTAB-3186_2.Pig DMM vs Sham Synovium
AGTR1	9	GSE45793_5.Mouse Surgical OA vs Sham Cartilage GSE103416_1.Mouse MIA vs Control Cartilage GSE33754_1.Mouse STR vs CBA Cartilage GSE33754_2.Mouse STR vs CBA Cartilage GSE33754_3.Mouse STR vs CBA Cartilage E-MTAB-4294_1.Pig DMM vs Sham Synovium E-MTAB-3186_1.Pig DMM vs Sham Synovium E-MTAB-3186_2.Pig DMM vs Sham Synovium E-MTAB-3186_4.Pig DMM vs Sham Synovium
AHSG	0
ASIC3	0
AURKA	1	GSE30322_1.Rat Surgical OA vs Sham Bone
AXIN2	0
BCL2	2	GSE103416_1.Mouse MIA vs Control Cartilage GSE103416_2.Mouse MIA vs Control Cartilage
BECN1	0
BRD2	0
BRD3	3	GSE45793_4.Mouse Surgical OA vs Sham Cartilage E-MTAB-3186_1.Pig DMM vs Sham Synovium GSE30322_2.Rat Surgical OA vs Sham Bone
BRD4	1	GSE45793_4.Mouse Surgical OA vs Sham Cartilage
C3	6	GSE45793_3.Mouse Surgical OA vs Sham Cartilage GSE45793_5.Mouse Surgical OA vs Sham Cartilage E-MTAB-5879_1.Pig DMM vs Sham Cartilage E-MTAB-3186_1.Pig DMM vs Sham Synovium E-MTAB-3186_2.Pig DMM vs Sham Synovium E-MTAB-3186_3.Pig DMM vs Sham Synovium
CBX4	0
CCL25	0
CCL3	2	E-MTAB-3186_1.Pig DMM vs Sham Synovium E-MTAB-3186_4.Pig DMM vs Sham Synovium
CCR1	6	E-GEOD-26475_3.Mouse Surgical OA vs Sham Joint GSE41342_1.Mouse Surgical OA vs Sham Joint GSE103416_1.Mouse MIA vs Control Cartilage GSE103416_2.Mouse MIA vs Control Cartilage GSE33754_2.Mouse STR vs CBA Cartilage E-MTAB-4294_1.Pig DMM vs Sham Synovium
CD274	1	E-MTAB-3186_3.Pig DMM vs Sham Synovium
CDK9	2	GSE45793_3.Mouse Surgical OA vs Sham Cartilage GSE45793_5.Mouse Surgical OA vs Sham Cartilage
CLK2	0
CST3	5	E-MTAB-3186_1.Pig DMM vs Sham Synovium E-MTAB-3186_2.Pig DMM vs Sham Synovium E-MTAB-3186_3.Pig DMM vs Sham Synovium E-MTAB-3186_4.Pig DMM vs Sham Synovium GSE30322_2.Rat Surgical OA vs Sham Bone
CXCR4	2	GSE42295_2.Rat Surgical OA vs Sham Cartilage GSE30322_2.Rat Surgical OA vs Sham Bone
CYP7B1	3	GSE45793_4.Mouse Surgical OA vs Sham Cartilage GSE45793_5.Mouse Surgical OA vs Sham Cartilage GSE112641_3.Mouse Surgical OA vs Sham Joint
DGCR8	2	E-MTAB-3186_1.Pig DMM vs Sham Synovium GSE112641_9.Mouse Surgical OA vs Sham Joint
DYRK1A	0
FGF1	8	GSE45793_3.Mouse Surgical OA vs Sham Cartilage GSE45793_4.Mouse Surgical OA vs Sham Cartilage GSE45793_5.Mouse Surgical OA vs Sham Cartilage GSE103416_1.Mouse MIA vs Control Cartilage GSE103416_2.Mouse MIA vs Control Cartilage E-MTAB-5879_1.Pig DMM vs Sham Cartilage E-MTAB-3186_2.Pig DMM vs Sham Synovium E-MTAB-3186_4.Pig DMM vs Sham Synovium
FGF18	4	GSE103416_1.Mouse MIA vs Control Cartilage E-MTAB-3186_1.Pig DMM vs Sham Synovium E-MTAB-3186_2.Pig DMM vs Sham Synovium E-MTAB-3186_3.Pig DMM vs Sham Synovium
FGF23	2	GSE103416_2.Mouse MIA vs Control Cartilage E-MTAB-3186_1.Pig DMM vs Sham Synovium
FLT4	2	E-MTAB-3186_2.Pig DMM vs Sham Synovium E-MTAB-3186_3.Pig DMM vs Sham Synovium
FOXC1	5	GSE45793_3.Mouse Surgical OA vs Sham Cartilage GSE45793_4.Mouse Surgical OA vs Sham Cartilage GSE45793_5.Mouse Surgical OA vs Sham Cartilage GSE30322_1.Rat Surgical OA vs Sham Bone GSE30322_2.Rat Surgical OA vs Sham Bone
FOXD1	3	GSE45793_3.Mouse Surgical OA vs Sham Cartilage GSE45793_4.Mouse Surgical OA vs Sham Cartilage E-MTAB-3186_1.Pig DMM vs Sham Synovium
GABARAP	0
GDF11	4	E-MTAB-5879_1.Pig DMM vs Sham Cartilage E-MTAB-5879_2.Pig DMM vs Sham Cartilage E-MTAB-3186_1.Pig DMM vs Sham Synovium E-MTAB-3186_2.Pig DMM vs Sham Synovium
GGCX	1	GSE112641_6.Mouse Surgical OA vs Sham Joint
GHRL	0
GRIA1	3	GSE103416_1.Mouse MIA vs Control Cartilage E-MTAB-5879_1.Pig DMM vs Sham Cartilage GSE112641_3.Mouse Surgical OA vs Sham Joint
GRIA2	4	E-MTAB-5879_1.Pig DMM vs Sham Cartilage E-MTAB-3186_1.Pig DMM vs Sham Synovium E-MTAB-3186_3.Pig DMM vs Sham Synovium GSE112641_1.Mouse Surgical OA vs Sham Joint
GRIA3	4	GSE103416_3.Mouse MIA vs Control Cartilage E-MTAB-4294_1.Pig DMM vs Sham Synovium E-MTAB-3186_1.Pig DMM vs Sham Synovium E-MTAB-3186_4.Pig DMM vs Sham Synovium
GRIA4	2	E-MTAB-5879_1.Pig DMM vs Sham Cartilage E-MTAB-3186_1.Pig DMM vs Sham Synovium
GSK3B	2	E-MTAB-5879_1.Pig DMM vs Sham Cartilage E-MTAB-5879_2.Pig DMM vs Sham Cartilage
HDAC4	2	GSE45793_3.Mouse Surgical OA vs Sham Cartilage E-MTAB-3186_4.Pig DMM vs Sham Synovium
HMGB1	0
HMOX1	13	E-GEOD-26475_3.Mouse Surgical OA vs Sham Joint GSE103416_1.Mouse MIA vs Control Cartilage GSE103416_2.Mouse MIA vs Control Cartilage GSE33754_1.Mouse STR vs CBA Cartilage GSE33754_2.Mouse STR vs CBA Cartilage GSE33754_3.Mouse STR vs CBA Cartilage E-MTAB-5879_1.Pig DMM vs Sham Cartilage E-MTAB-5879_2.Pig DMM vs Sham Cartilage E-MTAB-4294_1.Pig DMM vs Sham Synovium E-MTAB-3186_1.Pig DMM vs Sham Syn…
HSP90AB1	1	GSE45793_4.Mouse Surgical OA vs Sham Cartilage
HSPA1A	4	GSE45793_4.Mouse Surgical OA vs Sham Cartilage GSE45793_5.Mouse Surgical OA vs Sham Cartilage GSE33754_2.Mouse STR vs CBA Cartilage GSE112641_9.Mouse Surgical OA vs Sham Joint
HSPA2	2	GSE45793_3.Mouse Surgical OA vs Sham Cartilage GSE45793_4.Mouse Surgical OA vs Sham Cartilage
IGF2	6	GSE45793_3.Mouse Surgical OA vs Sham Cartilage GSE45793_4.Mouse Surgical OA vs Sham Cartilage GSE103416_1.Mouse MIA vs Control Cartilage GSE103416_3.Mouse MIA vs Control Cartilage GSE112641_3.Mouse Surgical OA vs Sham Joint GSE112641_6.Mouse Surgical OA vs Sham Joint
IKBKG	2	GSE45793_4.Mouse Surgical OA vs Sham Cartilage GSE45793_5.Mouse Surgical OA vs Sham Cartilage
IL17RA	1	E-MTAB-4294_1.Pig DMM vs Sham Synovium
IL18	3	GSE103416_1.Mouse MIA vs Control Cartilage GSE103416_3.Mouse MIA vs Control Cartilage GSE33754_3.Mouse STR vs CBA Cartilage
IL20	0
IL22	0
IL3	0
IL36A	0
IL36RN	0
IL4	0
IL6R	5	E-MTAB-4294_1.Pig DMM vs Sham Synovium E-MTAB-3186_1.Pig DMM vs Sham Synovium E-MTAB-3186_2.Pig DMM vs Sham Synovium E-MTAB-3186_3.Pig DMM vs Sham Synovium E-MTAB-3186_4.Pig DMM vs Sham Synovium
IL6ST	1	GSE45793_4.Mouse Surgical OA vs Sham Cartilage
ITGBL1	8	GSE41342_1.Mouse Surgical OA vs Sham Joint GSE103416_1.Mouse MIA vs Control Cartilage E-MTAB-5879_1.Pig DMM vs Sham Cartilage E-MTAB-4294_1.Pig DMM vs Sham Synovium E-MTAB-3186_1.Pig DMM vs Sham Synovium GSE112641_6.Mouse Surgical OA vs Sham Joint GSE112641_8.Mouse Surgical OA vs Sham Joint GSE112641_9.Mouse Surgical OA vs Sham Joint
JUN	0
KAT2B	7	GSE45793_4.Mouse Surgical OA vs Sham Cartilage E-MTAB-5879_1.Pig DMM vs Sham Cartilage E-MTAB-4294_1.Pig DMM vs Sham Synovium E-MTAB-3186_1.Pig DMM vs Sham Synovium E-MTAB-3186_2.Pig DMM vs Sham Synovium E-MTAB-3186_3.Pig DMM vs Sham Synovium E-MTAB-3186_4.Pig DMM vs Sham Synovium
KDR	3	E-MTAB-3186_2.Pig DMM vs Sham Synovium E-MTAB-3186_3.Pig DMM vs Sham Synovium E-MTAB-3186_4.Pig DMM vs Sham Synovium
KL	0
KLF2	4	GSE103416_1.Mouse MIA vs Control Cartilage E-MTAB-3186_1.Pig DMM vs Sham Synovium E-MTAB-3186_2.Pig DMM vs Sham Synovium E-MTAB-3186_4.Pig DMM vs Sham Synovium
MAP2K1	3	GSE45793_3.Mouse Surgical OA vs Sham Cartilage GSE45793_4.Mouse Surgical OA vs Sham Cartilage GSE45793_5.Mouse Surgical OA vs Sham Cartilage
MAP2K2	1	GSE45793_3.Mouse Surgical OA vs Sham Cartilage
MDK	10	GSE45793_4.Mouse Surgical OA vs Sham Cartilage GSE45793_5.Mouse Surgical OA vs Sham Cartilage GSE103416_2.Mouse MIA vs Control Cartilage GSE103416_3.Mouse MIA vs Control Cartilage E-MTAB-3186_1.Pig DMM vs Sham Synovium E-MTAB-3186_2.Pig DMM vs Sham Synovium E-MTAB-3186_3.Pig DMM vs Sham Synovium GSE112641_6.Mouse Surgical OA vs Sham Joint GSE112641_8.Mouse Surgical OA vs Sham Joint GSE112641_9.Mo…
MECP2	0
MFN2	0
NAAA	1	E-MTAB-3186_1.Pig DMM vs Sham Synovium
NCOA3	0
NEDD9	3	GSE45793_3.Mouse Surgical OA vs Sham Cartilage GSE45793_4.Mouse Surgical OA vs Sham Cartilage GSE103416_3.Mouse MIA vs Control Cartilage
NGF	6	GSE45793_3.Mouse Surgical OA vs Sham Cartilage GSE45793_4.Mouse Surgical OA vs Sham Cartilage GSE45793_5.Mouse Surgical OA vs Sham Cartilage E-MTAB-3186_1.Pig DMM vs Sham Synovium GSE112641_3.Mouse Surgical OA vs Sham Joint GSE112641_6.Mouse Surgical OA vs Sham Joint
NPY	4	GSE45793_3.Mouse Surgical OA vs Sham Cartilage GSE45793_4.Mouse Surgical OA vs Sham Cartilage GSE45793_5.Mouse Surgical OA vs Sham Cartilage GSE33754_2.Mouse STR vs CBA Cartilage
NR1D1	8	GSE45793_4.Mouse Surgical OA vs Sham Cartilage GSE103416_1.Mouse MIA vs Control Cartilage GSE103416_2.Mouse MIA vs Control Cartilage GSE103416_3.Mouse MIA vs Control Cartilage E-MTAB-4294_1.Pig DMM vs Sham Synovium E-MTAB-3186_1.Pig DMM vs Sham Synovium E-GEOD-8077_2.Rat Surgical OA vs Sham Cartilage E-GEOD-8077_3.Rat Surgical OA vs Sham Cartilage
NR4A1	4	GSE103416_3.Mouse MIA vs Control Cartilage E-MTAB-3186_1.Pig DMM vs Sham Synovium E-MTAB-3186_4.Pig DMM vs Sham Synovium GSE112641_1.Mouse Surgical OA vs Sham Joint
NUCB2	1	GSE112641_9.Mouse Surgical OA vs Sham Joint
OCRL	0
OSM	3	GSE103416_1.Mouse MIA vs Control Cartilage E-MTAB-3186_4.Pig DMM vs Sham Synovium GSE112641_6.Mouse Surgical OA vs Sham Joint
PGAM1	0
PHLPP2	2	E-MTAB-3186_2.Pig DMM vs Sham Synovium E-MTAB-3186_3.Pig DMM vs Sham Synovium
PLAU	10	GSE103416_1.Mouse MIA vs Control Cartilage GSE103416_2.Mouse MIA vs Control Cartilage E-MTAB-5879_1.Pig DMM vs Sham Cartilage E-MTAB-5879_2.Pig DMM vs Sham Cartilage E-MTAB-4294_1.Pig DMM vs Sham Synovium E-MTAB-3186_1.Pig DMM vs Sham Synovium E-MTAB-3186_3.Pig DMM vs Sham Synovium GSE112641_1.Mouse Surgical OA vs Sham Joint GSE112641_3.Mouse Surgical OA vs Sham Joint GSE112641_6.Mouse Surgical O…
POMC	1	E-MTAB-3186_4.Pig DMM vs Sham Synovium
PPARA	6	GSE103416_2.Mouse MIA vs Control Cartilage GSE103416_3.Mouse MIA vs Control Cartilage E-MTAB-3186_1.Pig DMM vs Sham Synovium E-MTAB-3186_2.Pig DMM vs Sham Synovium E-MTAB-3186_3.Pig DMM vs Sham Synovium E-MTAB-3186_4.Pig DMM vs Sham Synovium
PPP3CA	2	GSE45793_4.Mouse Surgical OA vs Sham Cartilage E-MTAB-3186_4.Pig DMM vs Sham Synovium
PTGER4	3	GSE103416_1.Mouse MIA vs Control Cartilage GSE103416_2.Mouse MIA vs Control Cartilage GSE103416_3.Mouse MIA vs Control Cartilage
PTH	2	GSE30322_1.Rat Surgical OA vs Sham Bone GSE30322_2.Rat Surgical OA vs Sham Bone
PTK2	0
RAC1	1	GSE45793_5.Mouse Surgical OA vs Sham Cartilage
RIPK1	1	E-MTAB-4294_1.Pig DMM vs Sham Synovium
ROCK1	0
ROCK2	4	GSE45793_5.Mouse Surgical OA vs Sham Cartilage E-MTAB-3186_2.Pig DMM vs Sham Synovium E-MTAB-3186_3.Pig DMM vs Sham Synovium E-MTAB-3186_4.Pig DMM vs Sham Synovium
RSPO2	8	GSE103416_1.Mouse MIA vs Control Cartilage E-MTAB-3186_1.Pig DMM vs Sham Synovium E-MTAB-3186_2.Pig DMM vs Sham Synovium E-MTAB-3186_3.Pig DMM vs Sham Synovium E-MTAB-3186_4.Pig DMM vs Sham Synovium GSE112641_3.Mouse Surgical OA vs Sham Joint GSE112641_8.Mouse Surgical OA vs Sham Joint GSE112641_9.Mouse Surgical OA vs Sham Joint
SHC1	1	E-MTAB-3186_2.Pig DMM vs Sham Synovium
SHMT2	5	GSE45793_3.Mouse Surgical OA vs Sham Cartilage E-MTAB-4294_1.Pig DMM vs Sham Synovium E-MTAB-3186_1.Pig DMM vs Sham Synovium E-MTAB-3186_2.Pig DMM vs Sham Synovium GSE30322_1.Rat Surgical OA vs Sham Bone
SIRT6	2	E-MTAB-3186_3.Pig DMM vs Sham Synovium E-MTAB-3186_4.Pig DMM vs Sham Synovium
SMAD6	2	E-MTAB-5879_2.Pig DMM vs Sham Cartilage E-MTAB-3186_4.Pig DMM vs Sham Synovium
SMAD7	4	GSE45793_3.Mouse Surgical OA vs Sham Cartilage GSE45793_4.Mouse Surgical OA vs Sham Cartilage GSE45793_5.Mouse Surgical OA vs Sham Cartilage GSE103416_1.Mouse MIA vs Control Cartilage
SPHK2	4	GSE45793_4.Mouse Surgical OA vs Sham Cartilage GSE45793_5.Mouse Surgical OA vs Sham Cartilage E-MTAB-4294_1.Pig DMM vs Sham Synovium E-MTAB-3186_4.Pig DMM vs Sham Synovium
ST14	2	GSE103416_1.Mouse MIA vs Control Cartilage E-MTAB-3186_1.Pig DMM vs Sham Synovium
TFEB	2	E-MTAB-3186_1.Pig DMM vs Sham Synovium E-MTAB-3186_4.Pig DMM vs Sham Synovium
THBS1	2	E-MTAB-5879_2.Pig DMM vs Sham Cartilage E-MTAB-3186_1.Pig DMM vs Sham Synovium
TNFAIP6	18	GSE45793_3.Mouse Surgical OA vs Sham Cartilage GSE45793_4.Mouse Surgical OA vs Sham Cartilage GSE45793_5.Mouse Surgical OA vs Sham Cartilage GSE103416_2.Mouse MIA vs Control Cartilage GSE103416_3.Mouse MIA vs Control Cartilage GSE33754_3.Mouse STR vs CBA Cartilage E-MTAB-4294_1.Pig DMM vs Sham Synovium E-MTAB-3186_1.Pig DMM vs Sham Synovium E-MTAB-3186_2.Pig DMM vs Sham Synovium E-MTAB-3186_3.Pig…
TNFSF11	5	E-MTAB-3186_1.Pig DMM vs Sham Synovium E-MTAB-3186_2.Pig DMM vs Sham Synovium E-MTAB-3186_3.Pig DMM vs Sham Synovium E-MTAB-3186_4.Pig DMM vs Sham Synovium GSE112641_6.Mouse Surgical OA vs Sham Joint
TNKS	1	GSE45793_5.Mouse Surgical OA vs Sham Cartilage
TNKS2	0
WNT3A	0
WNT5A	8	GSE103416_2.Mouse MIA vs Control Cartilage GSE103416_3.Mouse MIA vs Control Cartilage E-MTAB-4294_1.Pig DMM vs Sham Synovium E-MTAB-3186_1.Pig DMM vs Sham Synovium E-MTAB-3186_2.Pig DMM vs Sham Synovium E-MTAB-3186_3.Pig DMM vs Sham Synovium E-MTAB-3186_4.Pig DMM vs Sham Synovium GSE112641_6.Mouse Surgical OA vs Sham Joint
WNT7A	2	E-MTAB-3186_1.Pig DMM vs Sham Synovium E-MTAB-3186_2.Pig DMM vs Sham Synovium
WNT8A	0
XDH	0

## Sheet: summary
ExperimentID	Accession	Direction	Species	Condition	Tissue	jaccardDown	jaccardUp	Ambiguous	Detrimental	No effect	Protective	totalProt	totalDet	p.value	padj	Protective.1	Detrimental.1	Ambiguous.1	NoEffect
E-MTAB-6266_1.Human Intact OA vs non-OA Cartilage	E-MTAB-6266	Up Regulated	Human	IntactvsNonOA	Cartilage	0.0241321	0.0352867	5	10	4	41	182	172	1.53012e-05	0.00130061	BGN COL11A1 COL2A1 COL5A1 COL6A1 COL9A1 COMP EDIL3 DMP1 EPYC FGFR3 FMOD FN1 GDF5 HYAL1 LOXL2 LTBP3 LUM MATN2 MATN3 MATN4 NCAM1 NELL1 NFATC2 NT5E PRG4 SULF1 SULF2 TAC1 TNC THBS1 FGF1 A2M IGF2 TNFSF11 KL NGF TNFAIP6 UCMA NUCB2 FGF18	ARG2 CRTAC1 DIO2 HTRA1 MIA TGFA TET1 AXIN2 GRIA2 GRIA3	DKK1 GREM1 SOST TRPV4 WNT16	COL11A2 PTGES TLR6 WNT5A
GSE51588_1.Human Damaged vs Intact OA Bone	GSE51588	Up Regulated	Human	DamagedvsIntact	Bone	0.0178571	0.037659	7	18	3	49	182	172	0.000136077	0.00417888	APOE B4GALNT1 BGN BMP7 CCN3 COL11A1 COL1A1 COL2A1 COL5A1 COL6A1 COMP EDIL3 DMP1 EFEMP1 ENPP1 FGFR3 FMOD FN1 GJA1 GRN LOXL2 LTBP3 LUM MATN2 MATN3 MATN4 MC1R NFATC1 NT5E PHEX PTCH1 SMAD3 SPP1 ST8SIA1 SULF1 TIMP2 TNFRSF11B BMPR1A NID2 SMAD6 SMAD7 HSPA2 A2M MDK TNFSF11 ITGBL1 FOXD1 TNFAIP6 GDF11	CD9 CRTAC1 DDR2 DIO2 FGFR1 HSPG2 HTRA1 IHH PANX3 PDPN SMO TGFB1I1 TP63 CCN4 EXT1 PLAU CYP7B1 RSPO2	BMP2 CCN2 CTSK DCN RUNX2 TGFB1 WNT16	PTGES CST3 WNT5A
GSE112641_6.Mouse Surgical OA vs Sham Joint	GSE112641	Up Regulated	Mouse	Surgical	Joint	0.0216486	0.0366269	2	8	5	33	182	172	0.00014749	0.00417888	ACAN BGN COL1A1 COL5A1 COL6A1 EDIL3 ENPP1 EPHB4 FMOD GDF5 LOXL2 LUM MATN2 MATN4 NFATC2 NOS2 NT5E RUNX1 SERPINE1 SFRP1 SULF1 SULF2 TIMP2 TNC HIF1A NID2 MDK IGF2 TNFSF11 GGCX ITGBL1 NGF TNFAIP6	CH25H F2RL1 HSPG2 ITGA5 PDPN EXT1 PLAU PTGS2	IGF1 SOX9	ADAMTS12 ADAMTS4 F2R EVC WNT5A
GSE112641_9.Mouse Surgical OA vs Sham Joint	GSE112641	Up Regulated	Mouse	Surgical	Joint	0.00888099	0.0568047	7	10	2	31	182	172	0.00174424	0.0370652	ACAN BGN COL2A1 COL5A1 COL6A1 COMP EDIL3 ENPP1 FMOD FN1 GDF5 HAS1 LOXL2 LTBP3 LUM MATN2 MATN4 NT5E PITX1 SERPINE1 SFRP1 SOD3 SULF1 SULF2 TIMP2 TWIST1 HIF1A MDK ITGBL1 TNFAIP6 NUCB2	CD14 CH25H DIO2 HSPG2 HTRA1 ITGA5 NOX4 PDPN EXT1 RSPO2	DCN EGFR ERRFI1 IGF1 IL6 MMP3 SOX9	ADAMTS12 ADAMTS4
OANOF_1.Human Intact OA vs non-OA Cartilage	OANOF	Up Regulated	Human	IntactvsNonOA	Cartilage	0.0328498	0.0249392	4	9	3	28	182	172	0.00321176	0.0545998	COL11A1 COL2A1 COL5A1 COL6A1 COL9A1 EPYC FGFR3 FMOD FOXO1 GDF5 GRN HFE HYAL1 HYAL2 MATN2 MATN3 MATN4 NCAM1 NFATC2 PTCH1 SULF1 SULF2 NID2 HSPA2 FGF1 IGF2 GDF11 FGF18	GLI2 LRP5 OPTC EXT1 TET1 ASIC3 KAT2B RSPO2 GRIA2	CTSK DKK1 GREM1 TGFB1	COL11A2 ESR1 EVC
GSE30322_2.Rat Surgical OA vs Sham Bone	GSE30322	Up Regulated	Rat	Surgical	Bone	0.0195675	0.0375375	3	4	3	18	182	172	0.00640609	0.0907529	ACAN COL2A1 COMP EPYC FFAR4 FMOD HAS1 MATN1 NT5E NUDT7 PTEN SOD3 TNFRSF11B TWIST1 HIF1A NID2 PTH UCMA	ADAMTS7 TGFA CXCR4 FOXC1	DCN DKK1 MMP3	TLR6 CRY1 CST3
E-MTAB-5564_1.Human Damaged vs Intact OA Bone Marrow	E-MTAB-5564	Up Regulated	Human	DamagedvsIntact	Bone	0.0221205	0.03003	3	6	2	21	182	172	0.00800966	0.0972601	ACAN COL11A1 COL5A1 COMP EDIL3 DMP1 ENPP1 FGFR3 GJA1 LUM NFATC1 PHEX ST8SIA1 TNC TWIST1 TRAF3 SMAD6 MDK TNFSF11 ITGBL1 HDAC4	CCR5 ITGB3 MMP13 PANX3 SIK3 CYP7B1	CTSK GREM1 RUNX2	FBXO32 CST3
22659600_1.Human Intact OA vs non-OA Cartilage	22659600	Up Regulated	Human	IntactvsNonOA	Cartilage	0.0367047	0.035443	4	5	1	19	182	172	0.00915738	0.0972971	COL11A1 COL1A1 COL2A1 COL5A1 COL6A1 COL9A1 EPYC FGFR3 FMOD FOXO1 GDF5 HYAL1 LTBP3 MATN2 MATN3 SULF1 SULF2 HSPA2 A2M	CD14 HTRA1 SMO FOXC1 RSPO2	CTSK DKK1 GREM1 TRPV4	COL11A2
OANOF_1.Human Intact OA vs non-OA Cartilage	OANOF	Down Regulated	Human	IntactvsNonOA	Cartilage	0.0328498	0.0249392	12	41	7	24	182	172	0.014307	0.135122	CDKN1A DOT1L EFEMP1 EFNB2 EGLN1 GJA1 HMGB2 HSPD1 ITGA1 LDLR MATN1 MT1A NOS2 PITX1 PRKAA2 PTEN RUNX1 SOD2 UGCG HIF1A SMAD6 CD274 NGF NR4A1	ADAMTS5 ATF3 BATF CCL2 CCR7 CDKN2A CEBPB DDIT3 ELF3 EPAS1 FABP4 FYN IRF4 ITGA5 ITGB3 MCL1 MIF NAMPT NFKBIZ PPARD RORA S100A9 SDC4 VEGFA ZFP36L1 LDHA MAP2K1 OSM HSP90AB1 SHMT2 JUN IL6R BRD2 BRD4 KDR PTGS2 AXIN2 NR1D1 FGF23 CSNK1E SHC1	BMP2 CALCA ERRFI1 FGF2 IL6 KDM6B MMP3 MT2A NOTCH1 RBPJ RELA RHEB	ADAMTS4 ENG FBXO32 FCER1G LCN2 TLR2 HMOX1
GSE103416_1.Mouse MIA vs Control Cartilage	GSE103416	Down Regulated	Mouse	MIA	Cartilage	0.0404372	0.0225989	6	24	5	44	182	172	0.0211572	0.163488	BMP7 COL11A1 COL6A1 COMP CYTL1 EFEMP1 EFNB2 ENPP1 ERG FMOD FOXO1 FRZB GDF5 HAS1 LCAT LOXL2 LRP6 LTBP3 MATN2 NFATC2 NT5E PAPSS2 PITX1 PPARG PRG4 PTCH1 SOD3 SULF1 SULF2 TIMP2 TIMP3 TNC TNFRSF11B CRY2 BMPR1A SMAD6 SMAD7 FGF1 IGF2 ITGBL1 PPARA KLF2 UCMA FGF18	ATF3 C6 CACNA1G CASR CD9 DDR2 DIO2 EPAS1 FGFR1 GLI2 GRK5 HES1 HSPG2 IRF4 MIA OPTC SMO VEGFA TET1 AXIN2 NR1D1 RSPO2 GRIA1 BCL2	EGFR ERRFI1 FGF2 GREM1 TRPV4 SOX9	ADAMTS12 DUSP1 ESR1 ESR2 EVC
E-MTAB-3186_3.Pig DMM vs Sham Synovium	E-MTAB-3186	Up Regulated	Pig	Surgical	Synovium	0.0293383	0.0338164	7	10	5	25	182	172	0.020463	0.163488	ACAN BGN COL1A1 COL5A1 COMP DDR1 DNMT3B ENPP1 EPHB4 FMOD FRZB GDF5 GJA1 LOXL2 NR1I2 PAPSS2 RUNX1 SPP1 TNC MDK TNFSF11 FLT4 CD274 TNFAIP6 FGF18	C6 CACNA1G CCR7 DDIT3 ITGA5 MMP13 SMO EXT1 PLAU KDR	GREM1 IGF1 IL6 RUNX2 TRPV4 TTR SOX9	ADAMTS12 ADAMTS4 CCL5 LCN2 MMP17
GSE41342_1.Mouse Surgical OA vs Sham Joint	GSE41342	Up Regulated	Mouse	Surgical	Joint	0.0134933	0.0234834	2	1		9	182	172	0.0311009	0.220298	COL5A1 ENPP1 FMOD LTBP3 MATN2 SULF1 SULF2 HIF1A ITGBL1	CCL2	IGF1 MMP3
GSE114007_1.Human Intact OA vs non-OA Cartilage	GSE114007	Up Regulated	Human	IntactvsNonOA	Cartilage	0.0310936	0.0242086	2	17	5	33	182	172	0.0380411	0.24873	ALOX15 COL11A1 COL1A1 COL2A1 COL5A1 COL6A1 COL9A1 DMP1 EFEMP1 FN1 GJA1 LUM MATN3 MATN4 MC1R NCAM1 NELL1 NT5E PPARG SPP1 SULF1 TIMP3 TNC TNFRSF11B TWIST1 TYROBP A2M IGF2 TNFSF11 KL NGF TNFAIP6 GDF11	ADAMTS5 CCR5 CHUK CRTAC1 CXCR3 DIO2 HTRA1 MMP13 MTOR TRPA1 PLAU CYP7B1 IL18 CCR1 RSPO2 GRIA1 GRIA2	DKK1 EZH2	ADAMTS12 DIO1 ENG PTGES WNT5A
E-MTAB-3186_2.Pig DMM vs Sham Synovium	E-MTAB-3186	Up Regulated	Pig	Surgical	Synovium	0.0264603	0.0391335	7	17	5	32	182	172	0.0520866	0.301114	ACAN APOA1 BGN COL1A1 COL5A1 COMP DDIT4 DNMT3B ENPP1 EPHB4 ERG FGFR3 GJA1 LOXL2 NFATC1 NFATC2 NOS2 PAPSS2 RUNX1 SERPINE1 SOD3 SPP1 TNC NID2 FGF1 MDK WNT7A TNFSF11 FLT4 TNFAIP6 GDF11 FGF18	ADAMTS7 ARG2 ATF3 CACNA1G CCR7 CRTAC1 F2RL1 HSPG2 ITGA5 MMP13 S100A9 SMO LDHA SHMT2 KDR ABAT SHC1	EZH2 IGF1 IL6 MMP3 RUNX2 TRPV4 SOX9	ADAMTS12 ADAMTS4 ENG LCN2 HMOX1
GSE33754_2.Mouse STR vs CBA Cartilage	GSE33754	Down Regulated	Mouse	STR/ORTvsWT	Cartilage	0.0110092	0.0275229	1	9	2	2	182	172	0.0531378	0.301114	ST8SIA1 MPST	C6 CFD FABP4 HES1 IL22RA1 PHLPP2 AGTR1 NPY IL18	LEPR	CCL5 HMOX1
GSE30322_1.Rat Surgical OA vs Sham Bone	GSE30322	Down Regulated	Rat	Surgical	Bone	0.0141643	0.0398614		8		2	182	172	0.0900277	0.33818	HMGB2 RUNX1	DDIT3 ITGA5 STK3 LDHA MAP2K2 SHMT2 BRD3 AURKA
E-MTAB-4304_1.Human Damaged vs Intact OA Cartilage	E-MTAB-4304	Up Regulated	Human	DamagedvsIntact	Cartilage	0.0236542	0.0257848	2	6	3	15	182	172	0.0954861	0.33818	CDKN1A COL1A1 FN1 GJA1 LUM NT5E PPARG SERPINE1 TIMP3 TNFRSF11B PTGDS TNFSF11 KL NGF TNFAIP6	ADAMTS5 ARG2 HTRA1 PTGS2 NEDD9 GRIA2	TGFBR1 WNT16	F2R PTGES TLR6
GSE30322_1.Rat Surgical OA vs Sham Bone	GSE30322	Up Regulated	Rat	Surgical	Bone	0.0141643	0.0398614	1	6		16	182	172	0.0649967	0.33818	ACAN BGN COL5A1 CXCR2 DMP1 FMOD FN1 GJA1 LUM NT5E PHEX TIMP2 TNFRSF11B TWIST1 A2M PTH	HTRA1 MMP13 PANX3 PDPN TGFA FOXC1	MMP3
E-GEOD-26475_3.Mouse Surgical OA vs Sham Joint	E-GEOD-26475	Down Regulated	Mouse	Surgical	Joint	0.0259918	0.0197802		5	2	14	182	172	0.0782755	0.33818	ACAN COL11A1 COL2A1 COL5A1 COL6A1 COL9A1 COMP CYTL1 EDIL3 FMOD MATN3 MPST ITGBL1 UCMA	CFD MIA PANX3 SMO NR1D1		COL11A2 WNT5A
E-MTAB-7313_1.Human Damaged vs Intact OA Cartilage	E-MTAB-7313	Up Regulated	Human	DamagedvsIntact	Cartilage	0.0214861	0.0223602	2	4	1	12	182	172	0.0937436	0.33818	EPYC FN1 LOXL2 NFATC2 NT5E SERPINE1 SPP1 TIMP3 TNFRSF11B TNFSF11 NGF TNFAIP6	HTRA1 PTGS2 NEDD9 GRIA2	TGFBR1 WNT16	PTGES
E-GEOD-26475_1.Mouse Surgical OA vs Sham Joint	E-GEOD-26475	Down Regulated	Mouse	Surgical	Joint	0.0244275	0.0281955		4	2	12	182	172	0.0937436	0.33818	COL5A1 COL6A1 EFEMP1 FMOD FOXO1 LUM MATN2 SULF2 TIMP2 TIMP3 ITGBL1 NR4A1	ADRB2 FYN IRF4 NR1D1		ADAMTS12 F2R
E-MTAB-5879_1.Pig DMM vs Sham Cartilage	E-MTAB-5879	Down Regulated	Pig	Surgical	Cartilage	0.0165692	0.0264725	3	3	3	11	182	172	0.0715729	0.33818	COMP CYTL1 DDIT4 FGFR3 IFT88 PITX1 SIRT1 SOD3 TIMP2 WWP2 FGF1	GRK5 MAP3K5 KAT2B	DCN RBPJ TGFBR2	DIO1 DUSP1 ESR1
GSE57218_1.Human Damaged vs Intact OA Cartilage	GSE57218	Up Regulated	Human	DamagedvsIntact	Cartilage	0.0246637	0.0205011	1	1	1	7	182	172	0.0876455	0.33818	FN1 SERPINE1 SPP1 TIMP3 TNFRSF11B NGF TNFAIP6	PGAM1	DCN	PTGES
GSE57218_1.Human Damaged vs Intact OA Cartilage	GSE57218	Down Regulated	Human	DamagedvsIntact	Cartilage	0.0246637	0.0205011	3	1	1	7	182	172	0.0876455	0.33818	COL9A1 DDIT4 FGFR3 FRZB MATN4 WWP2 UCMA	PDPN	DKK1 GREM1 MMP3	COL11A2
GSE112641_3.Mouse Surgical OA vs Sham Joint	GSE112641	Up Regulated	Mouse	Surgical	Joint	0.0146879	0.0351494	3	12	4	5	182	172	0.107074	0.364053	NT5E SERPINE1 HIF1A NGF TNFAIP6	CCL2 CCR2 CCR5 CD14 CH25H ITGA5 MSR1 PDPN TNF PLAU PTGS2 CYP7B1	IL1B IL6 MMP3	ADAMTS4 FBXO32 FCGR2B HMOX1
GSE33754_3.Mouse STR vs CBA Cartilage	GSE33754	Down Regulated	Mouse	STR/ORTvsWT	Cartilage	0.0136986	0.0371025	1	9	2	3	182	172	0.116726	0.381605	CNR2 EFEMP1 ST8SIA1	C6 CCR7 CFD FABP4 PINK1 IL22RA1 NR1D1 AGTR1 IL18	LEPR	CCL5 HMOX1
E-MTAB-3186_4.Pig DMM vs Sham Synovium	E-MTAB-3186	Up Regulated	Pig	Surgical	Synovium	0.0297069	0.0254314	3	8	1	17	182	172	0.130084	0.394898	ACAN COL1A1 COMP DNMT3B ENPP1 GJA1 LOXL2 NFATC2 PAPSS2 RUNX1 SERPINE1 SPP1 TNC HIF1A FGF1 TNFSF11 TNFAIP6	ARG2 DIO2 F2RL1 ITGA5 MMP13 NFKBIZ PPP3CA KDR	IL6 MMP3 RUNX2	ADAMTS12
24361742_1.Human Damaged vs Intact OA Cartilage	24361742	Down Regulated	Human	DamagedvsIntact	Cartilage	0.017452	0.018		2		8	182	172	0.130041	0.394898	EDIL3 FOXO3 FRZB HMGB2 MATN2 UGCG NID2 KLF2	ANXA6 SDC4
E-MTAB-6266_1.Human Intact OA vs non-OA Cartilage	E-MTAB-6266	Down Regulated	Human	IntactvsNonOA	Cartilage	0.0241321	0.0352867	8	29	8	20	182	172	0.148499	0.402236	ADAM15 CDKN1A DDIT4 FOXO3 FOXO4 HMGB2 HSD11B1 HSPD1 MATN1 MT1A NUDT7 PITX1 SOD2 UGCG FBXO6 MPST FOXP2 MDK CD274 GABARAP	ATF3 BATF CD14 CEBPB DDIT3 ELF3 FABP4 GRK5 HES1 IRF4 ITGA5 MCL1 NAMPT NOX4 PPARD S100A9 SDC4 SIRT7 TLR4 ZFP36L1 C3 HSP90AB1 MECP2 XDH JUN IL6R BRD4 NR1D1 CSNK1E	CALCA ERRFI1 IL6 MMP3 MT2A NOTCH1 RELA ST3GAL5	ADAMTS4 DUSP1 ESR2 FBXO32 LCN2 MMP17 TLR2 HMOX1
GSE45793_4.Mouse Surgical OA vs Sham Cartilage	GSE45793	Up Regulated	Mouse	Surgical	Cartilage	0.0185	0.0399148	14	24	7	37	182	172	0.147928	0.402236	ARPC2 ATG5 BMP7 CDKN1A COL6A1 DNAJC3 EFEMP1 FN1 GDF5 GJA1 HAS1 HSPD1 IFT88 LOXL2 LUM NFATC1 NFE2L2 NT5E RUNX1 SERPINE1 SIRT1 SOD3 SULF1 SULF2 TIMP3 TNFRSF11B TWIST1 UGCG HIF1A SMAD7 HSPA2 FGF1 IL6ST HSPA1A NGF FOXD1 TNFAIP6	ADAMTS5 ATF3 CD14 CRTAC1 DDR2 FYN HES1 HTRA1 IRF4 MCL1 NFKBIZ PHLPP1 RORA SMURF2 TLR4 ZFP36L1 EXT1 MAP2K1 HSP90AB1 IKBKG PTGS2 NEDD9 FOXC1 NPY	BMP2 CTNNB1 CTSK DCN EGFR ERRFI1 IGF1 LGALS3 MMP3 RHEB TGFB1 TGFBR1 YAP1 SOX9	ATF6 CCL5 DUSP1 F2R PTGES TLR2 TLR6
GSE103416_1.Mouse MIA vs Control Cartilage	GSE103416	Up Regulated	Mouse	MIA	Cartilage	0.0404372	0.0225989	5	15	7	8	182	172	0.15143	0.402236	GRN LDLR NFE2L2 SFRP1 SOD2 TYROBP IL1RN PTGER4	AKT1 CCL2 CCR2 CCR5 CD14 CH25H MSR1 OLR1 PDPN OSM PLAU ST14 AGTR1 IL18 CCR1	CASP1 IL1B IL6 LGALS3 MMP3	ADAMTS4 FCGR2B MYD88 TLR1 TLR2 TLR6 HMOX1
GSE112641_1.Mouse Surgical OA vs Sham Joint	GSE112641	Up Regulated	Mouse	Surgical	Joint	0.00863931	0.0309478	2	10	1	4	182	172	0.141027	0.402236	CDKN1A SERPINE1 SOD3 TNFAIP6	CCL2 CCR2 CCR5 CD14 CH25H ITGA5 MSR1 PDPN PLAU PTGS2	IL6 MMP3	ADAMTS4
E-MTAB-3186_1.Pig DMM vs Sham Synovium	E-MTAB-3186	Up Regulated	Pig	Surgical	Synovium	0.0272265	0.0189407	7	18	4	29	182	172	0.174174	0.44863	ACAN CNR2 COMP DDIT4 DNAJC3 DNMT3B ENPP1 FGFR3 GJA1 HMGB2 LDLR LOXL2 NCAM1 NFATC2 PAPSS2 RUNX1 SERPINE1 SPP1 TNC HIF1A THBS1 WNT7A TNFSF11 NGF FOXD1 DGCR8 TNFAIP6 GDF11 FGF18	ARG2 CCL17 CCL2 CCR2 CCR4 CCR7 CEBPB CRTAC1 DIO2 F2RL1 ITGA5 MIF MMP13 S100A9 LDHA PLAU SHMT2 PTGS2	EZH2 GREM1 IGF1 IL6 MMP3 RUNX2 TRPV4	ADAMTS4 ENG LCN2 HMOX1
GSE45793_5.Mouse Surgical OA vs Sham Cartilage	GSE45793	Down Regulated	Mouse	Surgical	Cartilage	0.0229485	0.0362369	2	19	1	12	182	172	0.195896	0.48974	ADORA3 APOE B4GALNT1 CNR2 CORT CXCR2 NUDT7 PITX1 MPST MDK GDF11 KLF2	ANXA6 BATF C5 C6 CCR2 CEBPB CFD DDIT3 FCER1A TET1 SPHK2 C3 ST14 NR1D1 AGTR1 CYP7B1 CDK9 NCF1 GRIA3	GREM1 NOTCH1	TLR1
24361742_1.Human Damaged vs Intact OA Cartilage	24361742	Up Regulated	Human	DamagedvsIntact	Cartilage	0.017452	0.018		2		7	182	172	0.205773	0.499735	COMP FMOD SULF2 TNFRSF11B FGF1 NGF TNFAIP6	GRK5 HTRA1
E-MTAB-5879_1.Pig DMM vs Sham Cartilage	E-MTAB-5879	Up Regulated	Pig	Surgical	Cartilage	0.0165692	0.0264725	3	22	7	15	182	172	0.220786	0.507211	ADAM15 APOE EFNB2 EPHB4 LUM MATN2 RUNX1 SERPINE1 SOD2 TAC1 TNC TWIST1 GSK3B ITGBL1 GDF11	ADAMTS7 ANXA6 ATF3 CACNA1G CCL2 CCR5 CFD CH25H FYN HSPG2 ITGA5 MSR1 NOX4 TGFB1I1 TLR4 LDHA C3 PLAU PTGS2 GRIA1 GRIA2 GRIA4	IGF1 LGALS3 NOTCH1	ADAMTS12 ADAMTS4 ATF6 ENG FCER1G TLR2 HMOX1
E-GEOD-26475_1.Mouse Surgical OA vs Sham Joint	E-GEOD-26475	Up Regulated	Mouse	Surgical	Joint	0.0244275	0.0281955	2	9	1	4	182	172	0.216973	0.507211	HAS1 PRG4 SOD3 TNFAIP6	ATF3 CCL2 CCR5 CD14 MSR1 PDPN PLAU SHMT2 PTGS2	IL1B MMP3	FBXO32
GSE103416_2.Mouse MIA vs Control Cartilage	GSE103416	Down Regulated	Mouse	MIA	Cartilage	0.0304154	0.0425258	4	14	2	23	182	172	0.226767	0.507241	ALOX15 COL2A1 CYTL1 EFEMP1 EFNB2 FFAR4 FOXO1 FRZB GDF5 ITGA1 NT5E PPARG PRKAA2 PTCH1 SOD3 TIMP3 TNFRSF11B CRY2 SMAD6 FGF1 KL PPARA UCMA	ADRB2 C6 CASR CFD CRP EPAS1 ESRRG FABP4 GLI2 IRF4 MIA XDH NR1D1 BCL2	BMP2 FGF2 GREM1 TRPV4	ESR1 TLR5
GSE51588_2.Human Damaged vs Intact OA Bone	GSE51588	Up Regulated	Human	DamagedvsIntact	Bone	0.0179196	0.0414747	2	25	2	36	182	172	0.243894	0.531565	ACAN APOE B4GALNT1 BGN CCN3 COL1A1 COL2A1 COL6A1 EFEMP1 FGFR3 FMOD FN1 FRZB LCAT LTBP3 LUM MATN2 NCAM1 NT5E PRG4 PTCH1 SFRP1 SMAD3 SOD3 TIMP2 TIMP3 VHL CRY2 PTGDS SMAD6 SMAD7 A2M ITGBL1 FOXD1 PTGER4 KLF2	ADAMTS5 ADRB2 C5 CCL2 CRTAC1 DDR2 EPAS1 FGFR1 HES1 HSPG2 HTRA1 IHH LRP5 MIA NFKBIZ SMO TNF TP63 TET1 C3 JUN FGF23 FOXC1 CCL3 RSPO2	CCN2 YAP1	FCGR2B WNT5A
GSE45793_5.Mouse Surgical OA vs Sham Cartilage	GSE45793	Up Regulated	Mouse	Surgical	Cartilage	0.0229485	0.0362369	9	17	3	26	182	172	0.269415	0.572508	BMP7 CDKN1A CLOCK COL6A1 ENPP1 FGFR3 FN1 GDF5 GJA1 HAS1 HSPD1 LTBP3 LUM NFATC1 NT5E SIRT1 SULF1 TIMP3 TNFRSF11B TWIST1 HIF1A SMAD7 FGF1 HSPA1A NGF TNFAIP6	CD14 CHUK DDR2 MAP3K5 NFKBIZ PANX3 PHLPP1 SMURF2 ZFP36L1 MAP2K1 ROCK2 RAC1 IKBKG PTGS2 TNKS FOXC1 NPY	BMP2 CTNNB1 CTSK DCN ERRFI1 LGALS3 MMP3 RHEB SOX9	CCL5 DUSP1 PTGES
GSE103416_3.Mouse MIA vs Control Cartilage	GSE103416	Down Regulated	Mouse	MIA	Cartilage	0.0227808	0.0446999	2	10	3	17	182	172	0.294122	0.609766	ALOX15 CYTL1 EFEMP1 EFNB2 FFAR4 FOXO1 FRZB ITGA1 PPARG PRKAA2 SOD3 TNFRSF11B IGF2 IL6ST KL PPARA UCMA	CFD CRP ESRRG FABP4 GLI2 IRF4 MAP3K5 MIA NR1D1 BCL2	FGF2 GREM1	CCL5 ESR1 TLR5
E-MTAB-7313_1.Human Damaged vs Intact OA Cartilage	E-MTAB-7313	Down Regulated	Human	DamagedvsIntact	Cartilage	0.0214861	0.0223602	4	7	2	13	182	172	0.307079	0.62147	ACAN COL9A1 CYTL1 DDIT4 FGFR3 FRZB MATN4 NELL1 PITX1 ST8SIA1 THBS1 ITGBL1 UCMA	CD14 LRP5 MSR1 SMO ZFP36L1 C3 AGTR1	DKK1 GREM1 IGF1 MMP3	COL11A2 ESR1
E-MTAB-4294_1.Pig DMM vs Sham Synovium	E-MTAB-4294	Down Regulated	Pig	Surgical	Synovium	0.0185048	0.0348567	2	14	4	9	182	172	0.315836	0.624326	FRZB MATN4 NT5E PHEX PPARG PRKAA2 SFRP1 NID2 ITGBL1	CH25H DDR2 FABP4 ITGB3 MAP3K5 PHLPP1 PINK1 VEGFA TET1 IL6R NR1D1 AGTR1 KAT2B GRIA3	DCN LEPR	DKK2 ESR1 FBXO32 WNT5A
E-MTAB-4304_1.Human Damaged vs Intact OA Cartilage	E-MTAB-4304	Down Regulated	Human	DamagedvsIntact	Cartilage	0.0236542	0.0257848	5	9	4	15	182	172	0.360657	0.68124	ACAN COL9A1 DDIT4 ERG FGFR3 FRZB LRP6 MATN4 NELL1 PTCH1 TAC1 WWP2 THBS1 IGF2 UCMA	GLI2 IHH LRP5 MAP3K5 SMO SPHK2 C3 BRD2 NR1D1	DKK1 MINK1 MMP3 TRPV4 SOX9	COL11A2 ENG ESR1 CST3
GSE30322_3.Rat Surgical OA vs Sham Bone	GSE30322	Down Regulated	Rat	Surgical	Bone	0.0192102	0.00687285	4	9		5	182	172	0.354267	0.68124	GDF5 HMGB2 NFE2L2 PHEX TFAP2E	CSF2 STK4 STK3 SIRT7 VEGFA EXT1 LDHA IL22RA1 IL17RA	CALCA IGF1 KDM6B TRPV4
GSE51588_1.Human Damaged vs Intact OA Bone	GSE51588	Down Regulated	Human	DamagedvsIntact	Bone	0.0178571	0.037659	6	23	6	18	182	172	0.391415	0.712398	AXIN1 CETP CXCR2 DDIT4 FOXO1 FOXO3 FOXO4 GDF5 HMGB2 MCAT MT1A PPARG PTEN SOD2 UGCG THBS1 POMC GHRL	AGER ANP32A ARG2 CCR2 CEBPB DDIT3 FABP4 GRK5 IRF4 MAP3K5 NAMPT S100A9 SDC4 LDHA MAP2K1 OSM IL17RA C3 CXCR4 IL6R BRD4 AURKA NCF1	EZH2 KDM6B MAPK14 MAPK9 RELA TTR	ADAMTS4 FCER1G LCN2 TLR1 TLR2 HMOX1
E-GEOD-26475_3.Mouse Surgical OA vs Sham Joint	E-GEOD-26475	Up Regulated	Mouse	Surgical	Joint	0.0259918	0.0197802	2	5	2	2	182	172	0.401279	0.712398	CXCR2 SERPINE1	CCL2 CCR2 CD14 MSR1 CCR1	ERRFI1 IL1B	FBXO32 HMOX1
E-GEOD-82107_1.Human OA vs nonOA Synovium	E-GEOD-82107	Up Regulated	Human	IntactvsNonOA	Synovium	0.00406504	0.00869565		1		4	182	172	0.402295	0.712398	PAPSS2 TYROBP SMAD7 CBX4	CD47
E-GEOD-43923_1.Human Osteophytic vs Intact OA Cartilage	E-GEOD-43923	Down Regulated	Human	OsteophyticvsIntact	Cartilage	0.0228013	0.0397422	2	4		8	182	172	0.434307	0.738323	CYTL1 FRZB GDF5 SULF2 WWP2 HSPA2 THBS1 FGF1	ADRB2 HES1 MAP3K5 TGFA	GREM1 TGFBR2
E-MTAB-5879_2.Pig DMM vs Sham Cartilage	E-MTAB-5879	Down Regulated	Pig	Surgical	Cartilage	0.0162037	0.0222898	2	4		8	182	172	0.434307	0.738323	CYTL1 ERG FOXO4 PITX1 SIRT1 TIMP3 SMAD6 THBS1	ADAMTS5 GLI2 GRK5 HES1	RBPJ TGFBR2
GSE45793_3.Mouse Surgical OA vs Sham Cartilage	GSE45793	Up Regulated	Mouse	Surgical	Cartilage	0.0167727	0.0275	6	16	5	22	182	172	0.500024	0.833373	ATG5 GJA1 HAS1 HSPD1 LUM NFE2L2 NT5E PRKAA1 PRKAA2 SOD2 SULF1 TNFRSF11B TWIST1 UGCG HIF1A BMPR1A SMAD7 HSPA2 FGF1 NGF FOXD1 TNFAIP6	ATF3 CRTAC1 DDR2 ELF3 HES1 MCL1 NFKBIZ PANX3 PHLPP1 TLR4 ZFP36L1 MAP2K1 PTGS2 NEDD9 FOXC1 NPY	BMP2 CTNNB1 ERRFI1 MMP3 RHEB SOX9	ATF6 DUSP1 F2R FBXO32 TLR6
GSE30322_2.Rat Surgical OA vs Sham Bone	GSE30322	Down Regulated	Rat	Surgical	Bone	0.0195675	0.0375375	2	10		7	182	172	0.537383	0.878415	ADORA3 BMP7 COL1A1 FOXO4 HMGB2 RUNX1 MPST	ANXA6 ITGA5 STK3 SMO EXT1 MAP2K2 SPHK2 SHMT2 BRD3 AURKA	MAPK14 TGFB1
E-GEOD-8077_3.Rat Surgical OA vs Sham Cartilage	E-GEOD-8077	Down Regulated	Rat	Surgical	Cartilage	0.00664452	0.0248447		3		1	182	172	0.575553	0.923057	MPST	DDIT3 EPAS1 NR1D1
22659600_1.Human Intact OA vs non-OA Cartilage	22659600	Down Regulated	Human	IntactvsNonOA	Cartilage	0.0367047	0.035443	6	21	4	18	182	172	0.598382	0.924773	CDKN1A EGLN1 FN1 GJA1 HMGB2 HSD11B1 ITGA1 MT1A RUNX1 SFRP1 SOD2 SOD3 SPP1 UGCG WWP2 GSK3B NGF TNFAIP6	ADAMTS5 ATF3 CCL2 DDIT3 ELF3 EPAS1 ITGA5 MCL1 NAMPT NFKBIZ RORA S100A9 SDC4 VEGFA ZFP36L1 HSP90AB1 JUN PTGS2 AXIN2 CSNK1E SHC1	BMP2 ERRFI1 IL6 MMP3 MT2A RELA	FBXO32 FCER1G LCN2 HMOX1
GSE45793_4.Mouse Surgical OA vs Sham Cartilage	GSE45793	Down Regulated	Mouse	Surgical	Cartilage	0.0185	0.0399148	4	18	4	15	182	172	0.591792	0.924773	COL2A1 COMP CORT DNMT3B FRZB HYAL1 HYAL2 PRKAA2 TFAP2E TSC1 FOXP2 MDK OCRL IGF2 KLF2	EPAS1 FCER1A GLI2 IHH MIA PBXIP1 PPARD SMO TGFB1I1 TET1 PPP3CA SPHK2 BRD3 BRD4 NR1D1 CYP7B1 KAT2B SHC1	GREM1 MAPK14 MINK1 TRPV4	COL11A2 FBXO32 TLR5 EVC
GSE33754_1.Mouse STR vs CBA Cartilage	GSE33754	Down Regulated	Mouse	STR/ORTvsWT	Cartilage	0.0114379	0.00408163	1	4	2	2	182	172	0.629995	0.956243	CNR2 ST8SIA1	C6 IL22RA1 AGTR1 HMGB1	LEPR	CCL5 HMOX1
E-MTAB-3186_2.Pig DMM vs Sham Synovium	E-MTAB-3186	Down Regulated	Pig	Surgical	Synovium	0.0264603	0.0391335	10	19	10	24	182	172	0.650296	0.960569	BMP7 CLOCK EDIL3 FFAR4 FOXO4 HFE HSD11B1 LRP6 MATN4 NFE2L2 NT5E PHEX PRKAA2 PTCH1 SFRP1 SIRT1 SULF1 SULF2 TIMP2 BMPR1A FOXP2 IL6ST PPARA KLF2	ADAMTS5 ADRB2 CFD CH25H DDR2 FABP4 IRF4 ITGB3 PHLPP1 PINK1 RORA TET1 ROCK2 C3 IL6R PHLPP2 AGTR1 KAT2B RSPO2	DCN DKK1 EGFR FGF2 LEPR LGALS3 RBPJ ST3GAL5 TGFBR1 TGFBR2	ATF6 ATRX DKK2 ESR1 FBXO32 IL1A PTGES TLR1 CST3 WNT5A
GSE30322_3.Rat Surgical OA vs Sham Bone	GSE30322	Up Regulated	Rat	Surgical	Bone	0.0192102	0.00687285		1		3	182	172	0.655447	0.960569	DNMT3B NUDT7 TWIST1	BATF
GSE114007_1.Human Intact OA vs non-OA Cartilage	GSE114007	Down Regulated	Human	IntactvsNonOA	Cartilage	0.0310936	0.0242086	13	38	5	36	182	172	0.686136	0.972025	CDKN1A CYTL1 DDIT4 DDR1 EGLN1 FOXO3 HMGB2 HSD11B1 HSPD1 IFT88 LDLR MATN1 MT1A NFATC1 NFE2L2 NOS2 OPRK1 PITX1 PRKAA2 SIRT1 SMAD3 SOD2 SOD3 UGCG WWP2 FBXO6 CRY2 MPST FOXP2 SMAD7 CD274 FOXD1 HDAC4 KLF2 UCMA NR4A1	ADRB2 ANP32A ATF3 CD14 CEBPB DDIT3 DDR2 ELF3 EPAS1 GRK5 HES1 IRF4 ITGA5 ITGB3 LRP5 MCL1 NAMPT OPTC PPARD RORA SDC4 SMO VEGFA ZFP36L1 TET1 LDHA SPHK2 HSP90AB1 MECP2 SHMT2 JUN IL6R BRD2 PTGS2 NR1D1 TNKS2 FOXC1 CSNK1E	BMP2 CALCA EGFR ERRFI1 IL6 KDM6B LGALS3 MINK1 RBPJ RELA ST3GAL5 TGFBR2 SOX9	ATF6 DUSP1 FBXO32 LCN2 CRY1
EGAD00001001331_1.Human Damaged vs Intact OA Cartilage	EGAD00001001331	Up Regulated	Human	DamagedvsIntact	Cartilage	0.00462963	0.0198413		6	2	4	182	172	0.680651	0.972025	COL1A1 COL5A1 SULF1 KL	CCR7 CSF2 TET1 CXCR4 CCR1 GRIA2		ADAMTS4 PTGES
GSE33754_2.Mouse STR vs CBA Cartilage	GSE33754	Up Regulated	Mouse	STR/ORTvsWT	Cartilage	0.0110092	0.0275229	1	8		6	182	172	0.703418	0.980172	COL6A1 DDIT4 DMP1 SERPINE1 SPP1 HSPA1A	ARG2 CCL2 FCER1A HTRA1 ITGA5 MMP13 MSR1 CCR1	ERRFI1
E-MTAB-3186_3.Pig DMM vs Sham Synovium	E-MTAB-3186	Down Regulated	Pig	Surgical	Synovium	0.0293383	0.0338164	7	21	8	19	182	172	0.72055	0.98482	EFNB2 FFAR4 FN1 FOXO4 HFE HSD11B1 MATN4 NT5E PHEX PRKAA2 SFRP1 SULF2 TAC1 TIMP3 TYROBP FOXP2 SMAD7 SIRT6 PPARA	ADRB2 CD14 CFD CH25H DDR2 FABP4 GLI2 GRK5 IRF4 PHLPP1 RORA TGFA ROCK2 C3 IL6R PHLPP2 KAT2B NCF1 RSPO2 GRIA2 MFN2	DCN DKK1 ERRFI1 FGF2 LEPR TGFB1 TGFBR1	ATF6 ATRX ESR1 IL1A TLR1 TLR6 CST3 WNT5A
GSE33754_3.Mouse STR vs CBA Cartilage	GSE33754	Up Regulated	Mouse	STR/ORTvsWT	Cartilage	0.0136986	0.0371025	2	8	1	11	182	172	0.729925	0.98482	ACAN CD59 COL2A1 COL6A1 EDIL3 FRZB HAS1 NT5E SERPINE1 HIF1A TNFAIP6	ARG2 CCL2 FCER1A HTRA1 ITGA5 MMP13 MSR1 PTGS2	ERRFI1 SOX9	IL1A
E-MTAB-3186_1.Pig DMM vs Sham Synovium	E-MTAB-3186	Down Regulated	Pig	Surgical	Synovium	0.0272265	0.0189407	11	48	13	48	182	172	0.837777	1	ADAM15 APOA1 APOE B4GALNT1 BMP7 CLOCK COL2A1 CPB2 EDIL3 DMP1 EFEMP1 EFNB2 FFAR4 FN1 FOXO3 FOXO4 GRN HFE HSD11B1 HYAL1 LRP6 LUM MATN4 NFE2L2 NT5E PHEX PPARG PRKAA2 PTCH1 SIRT1 SMAD3 SULF1 SULF2 TIMP2 TIMP3 TYROBP CRY2 PTGDS MPST BMPR1A FOXP2 MDK TFEB ITGBL1 PPARA PTGER4 KLF2 NR4A1	ADAMTS5 ADRB2 BACH1 C5 CCR5 CD14 CD9 CDKN2A CFD CH25H CSF2 DDR2 ESRRG FABP4 FGFR1 FYN GLI2 GRK5 IRF4 ITGB3 NOX4 OLR1 PBXIP1 PHLPP1 PINK1 PRKCD RORA SLC39A8 SMURF2 TLR4 TNF VEGFA ZFP36L1 TET1 C3 IL6R ST14 BRD3 NR1D1 FGF23 AGTR1 NAAA KAT2B CCL3 RSPO2 GRIA2 GRIA3 GRIA4	DCN DKK1 EGFR LEPR LGALS3 MINK1 RBPJ ST3GAL5 TGFB1 TGFBR1 TGFBR2	ADAMTS12 ATRX DKK2 ESR1 F2R FBXO32 FCER1G IL1A TLR1 TLR6 EVC CST3 WNT5A
E-MTAB-3186_4.Pig DMM vs Sham Synovium	E-MTAB-3186	Down Regulated	Pig	Surgical	Synovium	0.0297069	0.0254314	8	31	6	35	182	172	0.876794	1	ADAM15 ADORA2A APOE AXIN1 BMP7 CDKN1A CLOCK DOT1L FFAR4 FOXO4 GRN HSD11B1 LRP6 MATN4 NT5E PHEX PITX1 PPARG PRKAA2 PTCH1 SFRP1 SULF2 TIMP2 TYROBP MPST FOXP2 SMAD6 SMAD7 POMC SIRT6 TFEB PPARA HDAC4 KLF2 NR4A1	ADRB2 CD14 CFD CH25H DDR2 FABP4 GLI2 IRF4 PHLPP1 PINK1 PPARD RORA RPTOR SIRT7 VEGFA TET1 OSM IL17RA ROCK2 SPHK2 MECP2 IKBKG IL6R PHLPP2 AGTR1 CDK9 KAT2B CCL3 RSPO2 GRIA3 MFN2	DCN DKK1 EGFR FGF2 LEPR MINK1 ST3GAL5 TGFBR1	DKK2 ESR1 IL1A EVC CST3 WNT5A
E-MTAB-4294_1.Pig DMM vs Sham Synovium	E-MTAB-4294	Up Regulated	Pig	Surgical	Synovium	0.0185048	0.0348567	6	20	4	19	182	172	0.851591	1	ACAN BGN CNR2 COL5A1 COMP DOT1L ENPP1 FN1 GRN HAS1 LOXL2 LUM MATN3 PAPSS2 RUNX1 TAC1 TNC TRAF3 TNFAIP6	ADAMTS7 ATF3 CACNA1G CEBPB DIO2 F2RL1 HSPG2 MIF MMP13 MSR1 NFKBIZ S100A9 TLR4 LDHA IL17RA SPHK2 PLAU SHMT2 RIPK1 CCR1	EZH2 GREM1 IGF1 IL6 MMP3 RUNX2	ADAMTS4 LCN2 TLR2 HMOX1
GSE51588_2.Human Damaged vs Intact OA Bone	GSE51588	Down Regulated	Human	DamagedvsIntact	Bone	0.0179196	0.0414747	4	18	5	19	182	172	1	1	ADORA3 CD59 CETP CORT CXCR2 DDIT4 GDF5 HMGB2 LDLR MCAT MT1A PTEN SOD2 UGCG THBS1 POMC WNT7A GHRL NUCB2	ARG2 BATF ESRRG MIF NAMPT S100A9 SDC4 TRPA1 VEGFA LDHA MAP2K2 IL17RA CXCR4 SHMT2 IL6R AURKA IL18 PGAM1	ERRFI1 EZH2 MAPK14 TTR	ADAMTS4 FCER1G LCN2 TLR2 HMOX1
E-GEOD-43923_1.Human Osteophytic vs Intact OA Cartilage	E-GEOD-43923	Up Regulated	Human	OsteophyticvsIntact	Cartilage	0.0228013	0.0397422	6	14	3	17	182	172	0.832511	1	APOE CCN3 COL1A1 DMP1 EFNB2 GJA1 HAS1 PHEX SFRP1 SPP1 TWIST1 TYROBP PTGDS NID2 ITGBL1 PTGER4 TNFAIP6	CFD CH25H CHUK FABP4 FYN MMP13 PANX3 SMURF2 TGFB1I1 EXT1 JUN KDR NEDD9 CCR1	CASP1 CTSK IGF1 IL6 RUNX2 SOST	FCER1G HMOX1 WNT5A
GSE103416_2.Mouse MIA vs Control Cartilage	GSE103416	Up Regulated	Mouse	MIA	Cartilage	0.0304154	0.0425258	4	14	5	15	182	172	1	1	COL6A1 ENPP1 GJA1 HYAL1 LUM MATN2 MATN4 NCAM1 RUNX1 SFRP1 SOD2 IL1RN MDK PTGER4 TNFAIP6	ADAMTS7 CCL2 CCR2 CCR5 CH25H DIO2 MMP13 NFKBIZ NOX4 OLR1 PLAU PTGS2 FGF23 CCR1	CTSK IL6 LGALS3 MMP3	ADAMTS4 F2R TLR1 HMOX1 WNT5A
GSE103416_3.Mouse MIA vs Control Cartilage	GSE103416	Up Regulated	Mouse	MIA	Cartilage	0.0227808	0.0446999	4	14	5	17	182	172	0.832511	1	CDKN1A COL6A1 EDIL3 ENPP1 GJA1 HYAL1 LUM MATN2 MATN4 NCAM1 SOD2 TNC IL1RN MDK PTGER4 TNFAIP6 NR4A1	ADAMTS7 ATF3 CCL2 CCR5 CH25H DIO2 MMP13 NFKBIZ NOX4 PANX3 PTGS2 NEDD9 IL18 GRIA3	CTSK LGALS3 MMP3 RUNX2	ADAMTS4 DUSP1 F2R CRY1 WNT5A
GSE45793_3.Mouse Surgical OA vs Sham Cartilage	GSE45793	Down Regulated	Mouse	Surgical	Cartilage	0.0167727	0.0275	2	12	2	15	182	172	0.80425	1	APOE COMP DDIT4 DOT1L HYAL1 HYAL2 LCAT LDLR PPARG WWP2 CRY2 IGF2 NCOA3 HDAC4 KLF2	ANXA6 C5 DDIT3 GLI2 PBXIP1 SIRT7 VEGFA MAP2K2 C3 SHMT2 CDK9 KAT2B	MAPK14 TRPV4	COL11A2 EVC
E-MTAB-5564_1.Human Damaged vs Intact OA Bone Marrow	E-MTAB-5564	Down Regulated	Human	DamagedvsIntact	Bone	0.0221205	0.03003	4	11	2	14	182	172	0.788303	1	ADAM15 ADORA2A AXIN1 CD59 CETP CXCR2 EGLN1 FOXO4 ITGA1 MATN4 MCAT IL4 FLT4 NGF	DDIT3 GRK5 ITGA5 MAP3K5 NAMPT PHLPP1 S100A9 OSM CXCR4 NCF1 CSNK1E	KDM6B MAPK14 RELA TGFBR2	ENG LCN2
GSE112641_6.Mouse Surgical OA vs Sham Joint	GSE112641	Down Regulated	Mouse	Surgical	Joint	0.0216486	0.0366269	5	10	2	11	182	172	1	1	ALOX15 CXCR2 CYTL1 DMP1 FRZB HMGB2 HSD11B1 PHEX PRKAA2 TYROBP MPST	ADAMTS5 ADRB2 CASR CFD STK4 OLR1 S100A9 OSM C3 MFN2	DKK1 GREM1 MAPK14 SOST ST3GAL5	LCN2 CST3
E-MTAB-5879_2.Pig DMM vs Sham Cartilage	E-MTAB-5879	Up Regulated	Pig	Surgical	Cartilage	0.0162037	0.0222898	3	9	6	10	182	172	1	1	EPYC HMGB2 LDLR MATN2 RUNX1 SOD2 TNC HIF1A GSK3B GDF11	ATF3 C5 CACNA1G MIF NOX4 TLR4 LDHA PLAU PTGS2	EZH2 IGF1 MMP3	ADAMTS12 ADAMTS4 ENG LCN2 MYD88 HMOX1
GSE46750_1.Human OA vs nonOA Synovium	GSE46750	Up Regulated	Human	IntactvsNonOA	Synovium	0.00460829	0.0238095	1	5	3	6	182	172	1	1	APOE HAS1 HSD11B1 SOD2 TYROBP TNFAIP6	CCL2 CD14 GRK5 NAMPT S100A9	IL6	FCER1G PTGES WNT5A
GSE112641_3.Mouse Surgical OA vs Sham Joint	GSE112641	Down Regulated	Mouse	Surgical	Joint	0.0146879	0.0351494	1	5	3	6	182	172	1	1	CYTL1 EFNB2 FRZB PRKAA2 IGF2 KLF2	CFD RORA NR1D1 RSPO2 GRIA1	GREM1	DKK2 ESR1 CST3
GSE41342_1.Mouse Surgical OA vs Sham Joint	GSE41342	Down Regulated	Mouse	Surgical	Joint	0.0134933	0.0234834	1	4	2	4	182	172	1	1	CNR2 CYTL1 HSD11B1 TYROBP	OLR1 PRKCD NCF1 CCR1	LEPR	FCER1G LCN2
E-GEOD-8077_3.Rat Surgical OA vs Sham Cartilage	E-GEOD-8077	Up Regulated	Rat	Surgical	Cartilage	0.00664452	0.0248447	2	4	3	6	182	172	0.817887	1	COL1A1 DDIT4 SOD2 TIMP3 TNC TNFAIP6	CCL2 CD14 PANX3 TGFA	ERRFI1 IGF1	ADAMTS4 PTGES HMOX1
GSE42295_2.Rat Surgical OA vs Sham Cartilage	GSE42295	Up Regulated	Rat	Surgical	Cartilage	0.014862	0.0204082	3	4		3	182	172	0.939802	1	LUM TIMP3 TNC	CCL2 TGFA TLR4 PTGS2	DCN LGALS3 MMP3
GSE112641_1.Mouse Surgical OA vs Sham Joint	GSE112641	Down Regulated	Mouse	Surgical	Joint	0.00863931	0.0309478		2		2	182	172	1	1	NUDT7 NR4A1	VEGFA GRIA2
E-GEOD-8077_2.Rat Surgical OA vs Sham Cartilage	E-GEOD-8077	Up Regulated	Rat	Surgical	Cartilage	0.00689655	0.00724638		2		1	182	172	0.960795	1	PAPSS2	CFD TGFA
E-GEOD-8077_2.Rat Surgical OA vs Sham Cartilage	E-GEOD-8077	Down Regulated	Rat	Surgical	Cartilage	0.00689655	0.00724638		2		1	182	172	0.960795	1	SERPINE1	PTGS2 NR1D1
GSE42295_2.Rat Surgical OA vs Sham Cartilage	GSE42295	Down Regulated	Rat	Surgical	Cartilage	0.014862	0.0204082	2	2		3	182	172	1	1	APOE DMP1 PHEX	CASR CXCR4	CTSK ST3GAL5
EGAD00001001331_1.Human Damaged vs Intact OA Cartilage	EGAD00001001331	Down Regulated	Human	DamagedvsIntact	Cartilage	0.00462963	0.0198413		1		1	182	172	1	1	MATN4	S100A9
GSE33754_1.Mouse STR vs CBA Cartilage	GSE33754	Up Regulated	Mouse	STR/ORTvsWT	Cartilage	0.0114379	0.00408163		1		1	182	172	1	1	CD59	ARG2
E-GEOD-82107_1.Human OA vs nonOA Synovium	E-GEOD-82107	Down Regulated	Human	IntactvsNonOA	Synovium	0.00406504	0.00869565		2			182	172				C6 FABP4
E-GEOD-26475_2.Mouse Surgical OA vs Sham Joint	E-GEOD-26475	Up Regulated	Mouse	Surgical	Joint	0.00726392	0.00248139		1	1		182	172				ITGA5		FBXO32
GSE46750_1.Human OA vs nonOA Synovium	GSE46750	Down Regulated	Human	IntactvsNonOA	Synovium	0.00460829	0.0238095				2	182	172			ACAN MATN2
GSE53857_1.Mouse Surgical OA vs Sham Cartilage	GSE53857	Up Regulated	Mouse	Surgical	Cartilage	0.0087146	0.00947867	2		1	2	182	172			COL6A1 FMOD		IGF1 MMP3	ADAMTS12
GSE53857_1.Mouse Surgical OA vs Sham Cartilage	GSE53857	Down Regulated	Mouse	Surgical	Cartilage	0.0087146	0.00947867	2			2	182	172			WWP2 THBS1		FGF2 GREM1
GSE53857_2.Mouse Surgical OA vs Sham Cartilage	GSE53857	Up Regulated	Mouse	Surgical	Cartilage	0.00230947	0.00733496	1		1	2	182	172			COL6A1 FMOD		MMP3	LCN2
GSE53857_2.Mouse Surgical OA vs Sham Cartilage	GSE53857	Down Regulated	Mouse	Surgical	Cartilage	0.00230947	0.00733496				1	182	172			THBS1
GSE53857_3.Mouse Surgical OA vs Sham Cartilage	GSE53857	Up Regulated	Mouse	Surgical	Cartilage	0	0.00238095				1	182	172			FMOD
GSE53857_3.Mouse Surgical OA vs Sham Cartilage	GSE53857	Down Regulated	Mouse	Surgical	Cartilage	0	0.00238095			1		182	172						ATRX
E-GEOD-26475_2.Mouse Surgical OA vs Sham Joint	E-GEOD-26475	Down Regulated	Mouse	Surgical	Joint	0.00726392	0.00248139			1	3	182	172			COL11A1 COL2A1 COL9A1			ESR1
GSE112641_9.Mouse Surgical OA vs Sham Joint	GSE112641	Down Regulated	Mouse	Surgical	Joint	0.00888099	0.0568047	1			4	182	172			ALOX15 CYTL1 HSPA1A DGCR8		SOST
