# Supplementary material for: OATargets: a knowledge base of genes associated with osteoarthritis joint damage in animals
Source: Ann Rheum Dis. 2020 Oct 19;80(3):376–83. doi: 10.1136/annrheumdis-2020-218344 (PMC7892386; doi:10.1136/annrheumdis-2020-218344)
Supplement: Supplementary data [file annrheumdis-2020-218344supp005.xlsx]

## Sheet: legend
Supplementary Table 3: Reactome Pathway analysis
Enriched	The reactome pathways significantly enriched with genes studied in animal models of OA
	Columns:
	Term	Reactome pathway name
	Genes	The animal model OA genes within the pathway
	Adj.pvalue	The BH-adjusted p-value of the overlap
	Enrichment	The percentage of the pathway covered by animal model OA genes
Studied	Pathways significantly enriched in OA transcriptomic datasets (detailed in supplementary table 2) that are covered by animal model OA gene
	Columns:
	Pathway	Reactome pathway name
	Experiment	experiment where it is differentially expressed
Missing	Pathways significantly enriched in OA transcriptomic datasets (detailed in supplementary table 2) that are not covered by any animal model OA genes
	Columns:
	Pathway	Reactome pathway name
	Experiment	experiment where it is differentially expressed

## Sheet: enriched
Term	ID	Genes	Adj.pvalue	Enrichment
Homo sapiens: Extracellular matrix organization	Homo sapiens: Extracellular matrix organization	ACAN ADAM15 ADAMTS4 ADAMTS5 BGN BMP2 BMP7 CD47 COL11A1 COL11A2 COL1A1 COL2A1 COL5A1 COL6A1 COL9A1 COMP CTSK DCN DDR1 DDR2 DMP1 EFEMP1 FGF2 FMOD FN1 GDF5 HSPG2 HTRA1 ITGA1 ITGA5 ITGB3 LOXL2 LTBP3 LUM MATN1 MATN3 MATN4 MMP13 MMP17 MMP3 NCAM1 NID2 OPTC SDC4 SERPINE1 SPP1 TGFB1 TIMP2 TNC TTR	9.89227e-22	0.166113
Homo sapiens: Interleukin-4 and Interleukin-13 signaling	Homo sapiens: Interleukin-4 and Interleukin-13 signaling	AKT1 ALOX15 BATF CCL2 CDKN1A FGF2 FN1 FOXO1 FOXO3 HIF1A IL17A IL1A IL1B IL6 IRF4 LCN2 MCL1 MMP3 NOS2 PTGS2 RORA TGFB1 TNF TWIST1 VEGFA	2.79891e-14	0.231481
Homo sapiens: ECM proteoglycans	Homo sapiens: ECM proteoglycans	ACAN BGN COL1A1 COL2A1 COL5A1 COL6A1 COL9A1 COMP DCN DMP1 FMOD FN1 HSPG2 ITGB3 LUM MATN1 MATN3 MATN4 NCAM1 SERPINE1 TGFB1 TNC	1.35878e-13	0.289474
Homo sapiens: Signaling by Interleukins	Homo sapiens: Signaling by Interleukins	AGER AKT1 ALOX15 BATF CASP1 CCL2 CCL5 CCR2 CCR5 CDC42 CDKN1A CHUK CSF2 FGF2 FN1 FOXO1 FOXO3 FYN HIF1A IL17A IL1A IL1B IL1RN IL22RA1 IL6 IRF4 LCN2 MAPK14 MAPK8 MAPK9 MCL1 MIF MMP3 MYD88 NOS2 PTGS2 RELA RORA SMAD3 SOD2 TGFB1 TNF TWIST1 VEGFA	1.75108e-11	0.0952381
Homo sapiens: Cytokine Signaling in Immune system	Homo sapiens: Cytokine Signaling in Immune system	AGER AKT1 ALOX15 BATF CASP1 CCL2 CCL5 CCR2 CCR5 CDC42 CDKN1A CHUK CSF2 FGF2 FN1 FOXO1 FOXO3 FYN GH1 HIF1A IL17A IL1A IL1B IL1RN IL22RA1 IL6 IRF4 LCN2 MAPK14 MAPK8 MAPK9 MCL1 MIF MMP3 MT2A MYD88 NCAM1 NOS2 PRKCD PTGS2 RELA RORA SMAD3 SOD2 TGFB1 TNF TNFRSF11B TRAF3 TWIST1 VEGFA	7.62829e-09	0.0726744
Homo sapiens: Signal Transduction	Homo sapiens: Signal Transduction	ADORA2A ADORA3 ADRB2 AKT1 APOA1 APOE ARPC2 AXIN1 BMP2 BMPR1A C5 CALCA CASR CCL5 CCR2 CCR4 CCR5 CCR7 CDC42 CDKN1A CHUK CNR2 COL11A1 COL11A2 COL1A1 COL2A1 COL5A1 COL6A1 COL9A1 CORT CSF2 CSNK1E CTNNB1 CXCR2 CXCR3 DKK1 DKK2 DUSP1 EGFR ELF3 EPAS1 ESR1 ESR2 EVC EZH2 F2R F2RL1 FFAR1 FFAR4 FGF2 FGFR1 FGFR3 FN1 FOXO1 FOXO3 FOXO4 FYN GLI2 GRK5 HES1 HIF1A HSPG2 IFT88 IGF1 IHH IL6 ITGB3 LDLR LEPR LRP5 LRP6 M…	1.07413e-08	0.0444939
Homo sapiens: Degradation of the extracellular matrix	Homo sapiens: Degradation of the extracellular matrix	ACAN ADAM15 ADAMTS4 ADAMTS5 COL11A1 COL11A2 COL1A1 COL2A1 COL5A1 COL6A1 COL9A1 CTSK DCN FN1 HSPG2 HTRA1 MMP13 MMP17 MMP3 OPTC SPP1 TIMP2	1.35042e-08	0.157143
Homo sapiens: Non-integrin membrane-ECM interactions	Homo sapiens: Non-integrin membrane-ECM interactions	COL11A1 COL11A2 COL1A1 COL2A1 COL5A1 DDR1 DDR2 FGF2 FN1 HSPG2 ITGB3 SDC4 TGFB1 TNC TTR	4.54557e-08	0.254237
Homo sapiens: Diseases associated with the TLR signaling cascade	Homo sapiens: Diseases associated with the TLR signaling cascade	CD14 CHUK MYD88 RELA TLR1 TLR2 TLR4 TLR5 TLR6 TRAF3	5.51015e-08	0.416667
Homo sapiens: Diseases of Immune System	Homo sapiens: Diseases of Immune System	CD14 CHUK MYD88 RELA TLR1 TLR2 TLR4 TLR5 TLR6 TRAF3	5.51015e-08	0.416667
Homo sapiens: Interleukin-10 signaling	Homo sapiens: Interleukin-10 signaling	CCL2 CCL5 CCR2 CCR5 CSF2 IL1A IL1B IL1RN IL6 PTGS2 TNF	1.92895e-06	0.234043
Homo sapiens: Disease	Homo sapiens: Disease	ACAN ADAMTS12 ADAMTS4 ADAMTS5 ADAMTS7 AKT1 AXIN1 BGN CCR5 CD14 CD9 CDKN1A CHUK CTNNB1 DCN DKK1 DKK2 DNAJC3 EGFR ESR1 ESR2 EXT1 FGF2 FGFR1 FGFR3 FMOD FN1 FOXO1 FOXO3 FOXO4 FYN HES1 HSPG2 HYAL1 IHH ITGB3 LRP5 LRP6 LUM MTOR MYD88 NOTCH1 NOTCH2 PAPSS2 PTEN RBPJ RELA SDC4 SMAD3 SOD2 TGFB1 TGFBR1 TGFBR2 TLR1 TLR2 TLR4 TLR5 TLR6 TRAF3 TTR	2.65162e-06	0.056926
Homo sapiens: Immune System	Homo sapiens: Immune System	AGER AKT1 ALOX15 ARPC2 ATG5 BATF C5 C6 CASP1 CCL2 CCL5 CCR2 CCR5 CD14 CD47 CD59 CDC42 CDKN1A CFD CHUK COL1A1 COL2A1 CPB2 CRP CSF2 CTNNB1 CTSK CXCR2 DNAJC3 FBXO32 FBXO6 FCER1A FCER1G FCGR2B FGF2 FN1 FOXO1 FOXO3 FYN GH1 GRN HIF1A IL17A IL1A IL1B IL1RN IL22RA1 IL6 IRF4 LCN2 LGALS3 MAPK14 MAPK8 MAPK9 MCL1 MIF MMP3 MT2A MTOR MYD88 NCAM1 NCF1 NFATC1 NFATC2 NOS2 OLR1 PRKCD PTEN PTGS2 RELA RORA S100A9 SM…	3.14116e-06	0.0450676
Homo sapiens: Integrin cell surface interactions	Homo sapiens: Integrin cell surface interactions	CD47 COL1A1 COL2A1 COL5A1 COL6A1 COL9A1 COMP FN1 HSPG2 ITGA1 ITGA5 ITGB3 LUM SPP1 TNC	3.14116e-06	0.176471
Homo sapiens: Diseases of signal transduction	Homo sapiens: Diseases of signal transduction	AKT1 AXIN1 CDKN1A CHUK CTNNB1 DKK1 DKK2 EGFR ESR1 ESR2 FGF2 FGFR1 FGFR3 FN1 FOXO1 FOXO3 FOXO4 FYN HES1 IHH ITGB3 LRP5 LRP6 MTOR NOTCH1 PTEN RBPJ SMAD3 TGFB1 TGFBR1 TGFBR2 TTR	3.14116e-06	0.0846561
Homo sapiens: Transcriptional regulation by RUNX2	Homo sapiens: Transcriptional regulation by RUNX2	AKT1 BMP2 CDKN1A COL1A1 ESR1 GLI2 HES1 IHH ITGA5 LGALS3 MMP13 RUNX1 RUNX2 SOX9 TWIST1 UCMA YAP1	3.14116e-06	0.140496
Homo sapiens: MyD88 deficiency (TLR2/4)	Homo sapiens: MyD88 deficiency (TLR2/4)	CD14 MYD88 TLR1 TLR2 TLR4 TLR6	7.19253e-06	0.6
Homo sapiens: PI3K/AKT Signaling in Cancer	Homo sapiens: PI3K/AKT Signaling in Cancer	AKT1 CDKN1A CHUK EGFR ESR1 ESR2 FGF2 FGFR1 FGFR3 FOXO1 FOXO3 FOXO4 FYN MTOR PTEN	9.1862e-06	0.154639
Homo sapiens: IRAK4 deficiency (TLR2/4)	Homo sapiens: IRAK4 deficiency (TLR2/4)	CD14 MYD88 TLR1 TLR2 TLR4 TLR6	1.4454e-05	0.545455
Homo sapiens: Elastic fibre formation	Homo sapiens: Elastic fibre formation	BMP2 BMP7 EFEMP1 FN1 GDF5 ITGA5 ITGB3 LOXL2 LTBP3 TGFB1	3.41324e-05	0.222222
Homo sapiens: Cellular responses to external stimuli	Homo sapiens: Cellular responses to external stimuli	ATG5 CDKN1A CDKN2A CEBPB EGLN1 EPAS1 EZH2 HIF1A IL1A IL6 KDM6B MAP3K5 MAPK14 MAPK8 MAPK9 MINK1 MT1A MT2A MTF1 MTOR NCF1 NOX4 PRKAA1 PRKAA2 RELA RHEB RPTOR SIRT1 SOD2 SOD3 TSC1 VEGFA VHL	8.2035e-05	0.0656064
Homo sapiens: Syndecan interactions	Homo sapiens: Syndecan interactions	COL1A1 COL5A1 FGF2 FN1 ITGB3 SDC4 TGFB1 TNC	8.2469e-05	0.296296
Homo sapiens: Negative regulation of TCF-dependent signaling by WNT ligand antagonists	Homo sapiens: Negative regulation of TCF-dependent signaling by WNT ligand antagonists	DKK1 DKK2 LRP5 LRP6 SFRP1 SOST	0.000104962	0.4
Homo sapiens: Diseases associated with glycosaminoglycan metabolism	Homo sapiens: Diseases associated with glycosaminoglycan metabolism	ACAN BGN DCN EXT1 FMOD HSPG2 LUM PAPSS2 SDC4	0.00012806	0.219512
Homo sapiens: Transcriptional regulation by RUNX3	Homo sapiens: Transcriptional regulation by RUNX3	CDKN1A CDKN2A CTNNB1 FOXO3 HES1 NOTCH1 RBPJ RUNX1 SMAD3 SMURF2 SPP1 TGFB1 YAP1	0.000177235	0.135417
Homo sapiens: PIP3 activates AKT signaling	Homo sapiens: PIP3 activates AKT signaling	AKT1 CDKN1A CHUK EGFR ESR1 ESR2 EZH2 FGF2 FGFR1 FGFR3 FOXO1 FOXO3 FOXO4 FYN MTOR MYD88 PHLPP1 PPARG PTEN RHEB RPTOR WWP2	0.00027435	0.0846154
Homo sapiens: Toll-like Receptor Cascades	Homo sapiens: Toll-like Receptor Cascades	AGER CD14 CHUK CTSK MAPK14 MAPK8 MAPK9 MYD88 RELA S100A9 TLR1 TLR2 TLR4 TLR5 TLR6 TRAF3	0.000344393	0.103226
Homo sapiens: Regulation of TLR by endogenous ligand	Homo sapiens: Regulation of TLR by endogenous ligand	CD14 S100A9 TLR1 TLR2 TLR4 TLR6	0.000368222	0.315789
Homo sapiens: Constitutive Signaling by AKT1 E17K in Cancer	Homo sapiens: Constitutive Signaling by AKT1 E17K in Cancer	AKT1 CDKN1A CHUK FOXO1 FOXO3 FOXO4 MTOR	0.000420977	0.28
Homo sapiens: Transcriptional regulation by the AP-2 (TFAP2) family of transcription factors	Homo sapiens: Transcriptional regulation by the AP-2 (TFAP2) family of transcription factors	APOE CDKN1A EGFR ESR1 HSPD1 TFAP2E TGFA VEGFA	0.000420977	0.210526
Homo sapiens: Generic Transcription Pathway	Homo sapiens: Generic Transcription Pathway	AKT1 APOE AXIN1 BMP2 CASP1 CDKN1A CDKN2A COL1A1 CSF2 CTNNB1 CTSK DDIT4 EGFR ESR1 ESR2 ESRRG EZH2 FOXO3 GLI2 HES1 HSPD1 IHH ITGA5 LGALS3 MAPK14 MMP13 MTOR NFATC2 NOTCH1 NOTCH2 NR1I2 OPRK1 PPARD PPARG PRKAA1 PRKAA2 PTEN RBPJ RHEB RORA RPTOR RUNX1 RUNX2 SERPINE1 SMAD3 SMURF2 SOX9 SPP1 TFAP2E TGFA TGFB1 TP63 TSC1 TWIST1 UCMA VEGFA YAP1	0.000438085	0.0487596
Homo sapiens: Molecules associated with elastic fibres	Homo sapiens: Molecules associated with elastic fibres	BMP2 BMP7 EFEMP1 FN1 GDF5 ITGB3 LTBP3 TGFB1	0.000540249	0.210526
Homo sapiens: Intracellular signaling by second messengers	Homo sapiens: Intracellular signaling by second messengers	AKT1 CDKN1A CHUK EGFR ESR1 ESR2 EZH2 FGF2 FGFR1 FGFR3 FOXO1 FOXO3 FOXO4 FYN MTOR MYD88 PHLPP1 PPARG PRKCD PTEN RHEB RPTOR WWP2	0.000540249	0.0784983
Homo sapiens: Diseases of glycosylation	Homo sapiens: Diseases of glycosylation	ACAN ADAMTS12 ADAMTS4 ADAMTS5 ADAMTS7 BGN DCN EXT1 FMOD HSPG2 LUM NOTCH1 NOTCH2 PAPSS2 SDC4	0.00055978	0.108696
Homo sapiens: MyD88:MAL(TIRAP) cascade initiated on plasma membrane	Homo sapiens: MyD88:MAL(TIRAP) cascade initiated on plasma membrane	AGER CD14 CHUK MAPK14 MAPK8 MAPK9 MYD88 RELA TLR1 TLR2 TLR4 TLR6	0.000583968	0.126316
Homo sapiens: Toll Like Receptor TLR6:TLR2 Cascade	Homo sapiens: Toll Like Receptor TLR6:TLR2 Cascade	AGER CD14 CHUK MAPK14 MAPK8 MAPK9 MYD88 RELA TLR1 TLR2 TLR4 TLR6	0.000583968	0.126316
Homo sapiens: GPCR ligand binding	Homo sapiens: GPCR ligand binding	ADORA2A ADORA3 ADRB2 C5 CALCA CASR CCL5 CCR2 CCR4 CCR5 CCR7 CNR2 CORT CXCR2 CXCR3 F2R F2RL1 FFAR1 FFAR4 IHH MC1R OPRK1 PTCH1 PTGDR SMO TAC1 WNT16	0.000617686	0.059081
Homo sapiens: SMAD2/3 Phosphorylation Motif Mutants in Cancer	Homo sapiens: SMAD2/3 Phosphorylation Motif Mutants in Cancer	SMAD3 TGFB1 TGFBR1 TGFBR2	0.000617686	0.666667
Homo sapiens: Assembly of collagen fibrils and other multimeric structures	Homo sapiens: Assembly of collagen fibrils and other multimeric structures	COL11A1 COL11A2 COL1A1 COL2A1 COL5A1 COL6A1 COL9A1 LOXL2 MMP13 MMP3	0.000617686	0.163934
Homo sapiens: Collagen degradation	Homo sapiens: Collagen degradation	COL11A1 COL11A2 COL1A1 COL2A1 COL5A1 COL6A1 COL9A1 CTSK MMP13 MMP3	0.000656114	0.15625
Homo sapiens: Toll Like Receptor 2 (TLR2) Cascade	Homo sapiens: Toll Like Receptor 2 (TLR2) Cascade	AGER CD14 CHUK MAPK14 MAPK8 MAPK9 MYD88 RELA TLR1 TLR2 TLR4 TLR6	0.000656114	0.122449
Homo sapiens: Toll Like Receptor TLR1:TLR2 Cascade	Homo sapiens: Toll Like Receptor TLR1:TLR2 Cascade	AGER CD14 CHUK MAPK14 MAPK8 MAPK9 MYD88 RELA TLR1 TLR2 TLR4 TLR6	0.000656114	0.122449
Homo sapiens: Interleukin-1 processing	Homo sapiens: Interleukin-1 processing	CASP1 IL1A IL1B RELA	0.000670849	0.571429
Homo sapiens: RUNX1 regulates transcription of genes involved in differentiation of myeloid cells	Homo sapiens: RUNX1 regulates transcription of genes involved in differentiation of myeloid cells	CSF2 LGALS3 RUNX1 RUNX2	0.0010376	0.571429
Homo sapiens: Loss of Function of TGFBR1 in Cancer	Homo sapiens: Loss of Function of TGFBR1 in Cancer	SMAD3 TGFB1 TGFBR1 TGFBR2	0.00105961	0.571429
Homo sapiens: TGFBR1 KD Mutants in Cancer	Homo sapiens: TGFBR1 KD Mutants in Cancer	SMAD3 TGFB1 TGFBR1 TGFBR2	0.00105961	0.571429
Homo sapiens: Class A/1 (Rhodopsin-like receptors)	Homo sapiens: Class A/1 (Rhodopsin-like receptors)	ADORA2A ADORA3 ADRB2 C5 CCL5 CCR2 CCR4 CCR5 CCR7 CNR2 CORT CXCR2 CXCR3 F2R F2RL1 FFAR1 FFAR4 MC1R OPRK1 PTGDR TAC1	0.00106736	0.0648148
Homo sapiens: RUNX2 regulates bone development	Homo sapiens: RUNX2 regulates bone development	COL1A1 GLI2 HES1 IHH RUNX2 UCMA YAP1	0.00115463	0.21875
Homo sapiens: Loss of Function of SMAD2/3 in Cancer	Homo sapiens: Loss of Function of SMAD2/3 in Cancer	SMAD3 TGFB1 TGFBR1 TGFBR2	0.00117249	0.571429
Homo sapiens: SMAD2/3 MH2 Domain Mutants in Cancer	Homo sapiens: SMAD2/3 MH2 Domain Mutants in Cancer	SMAD3 TGFB1 TGFBR1 TGFBR2	0.00117249	0.571429
Homo sapiens: Glycosaminoglycan metabolism	Homo sapiens: Glycosaminoglycan metabolism	ACAN BGN DCN EXT1 FMOD HAS1 HSPG2 HYAL1 HYAL2 LUM NDST1 PAPSS2 SDC4	0.00144013	0.104839
Homo sapiens: Signaling by TGF-beta Receptor Complex in Cancer	Homo sapiens: Signaling by TGF-beta Receptor Complex in Cancer	SMAD3 TGFB1 TGFBR1 TGFBR2	0.00197789	0.5
Homo sapiens: Toll Like Receptor 4 (TLR4) Cascade	Homo sapiens: Toll Like Receptor 4 (TLR4) Cascade	AGER CD14 CHUK MAPK14 MAPK8 MAPK9 MYD88 RELA TLR1 TLR2 TLR4 TLR6 TRAF3	0.00212409	0.1
Homo sapiens: RUNX2 regulates genes involved in cell migration	Homo sapiens: RUNX2 regulates genes involved in cell migration	AKT1 ITGA5 MMP13 RUNX2	0.00212409	0.5
Homo sapiens: HDL remodeling	Homo sapiens: HDL remodeling	APOA1 APOE CETP LCAT	0.00243951	0.4
Homo sapiens: Loss of Function of TGFBR2 in Cancer	Homo sapiens: Loss of Function of TGFBR2 in Cancer	TGFB1 TGFBR1 TGFBR2	0.00259605	0.75
Homo sapiens: TGFBR1 LBD Mutants in Cancer	Homo sapiens: TGFBR1 LBD Mutants in Cancer	TGFB1 TGFBR1 TGFBR2	0.00259605	0.75
Homo sapiens: TGFBR2 Kinase Domain Mutants in Cancer	Homo sapiens: TGFBR2 Kinase Domain Mutants in Cancer	TGFB1 TGFBR1 TGFBR2	0.00259605	0.75
Homo sapiens: Innate Immune System	Homo sapiens: Innate Immune System	AGER ARPC2 ATG5 C5 C6 CASP1 CCR2 CD14 CD47 CD59 CDC42 CFD CHUK CPB2 CRP CTNNB1 CTSK CXCR2 DNAJC3 FCER1A FCER1G FYN GRN IL1B LCN2 LGALS3 MAPK14 MAPK8 MAPK9 MIF MYD88 NCF1 NFATC1 NFATC2 NOS2 OLR1 PRKCD RELA S100A9 TIMP2 TLR1 TLR2 TLR4 TLR5 TLR6 TRAF3 TTR TYROBP	0.00286495	0.045584
Homo sapiens: Chemokine receptors bind chemokines	Homo sapiens: Chemokine receptors bind chemokines	CCL5 CCR2 CCR4 CCR5 CCR7 CXCR2 CXCR3	0.00311276	0.145833
Homo sapiens: RUNX2 regulates genes involved in differentiation of myeloid cells	Homo sapiens: RUNX2 regulates genes involved in differentiation of myeloid cells	LGALS3 RUNX1 RUNX2	0.00323393	0.75
Homo sapiens: TP53 Regulates Metabolic Genes	Homo sapiens: TP53 Regulates Metabolic Genes	AKT1 DDIT4 MTOR PRKAA1 PRKAA2 PTEN RHEB RPTOR TP63 TSC1	0.00326635	0.116279
Homo sapiens: Platelet activation, signaling and aggregation	Homo sapiens: Platelet activation, signaling and aggregation	AKT1 APOA1 CD9 CDC42 CFD COL1A1 F2R FCER1G FN1 FYN IGF1 ITGB3 MAPK14 PDPN PRKCD SERPINE1 TGFB1 TIMP3 VEGFA	0.00326635	0.0725191
Homo sapiens: AKT phosphorylates targets in the nucleus	Homo sapiens: AKT phosphorylates targets in the nucleus	AKT1 FOXO1 FOXO3 FOXO4	0.00345786	0.444444
Homo sapiens: mTOR signalling	Homo sapiens: mTOR signalling	AKT1 MTOR PRKAA1 PRKAA2 RHEB RPTOR TSC1	0.00385154	0.175
Homo sapiens: Cellular responses to stress	Homo sapiens: Cellular responses to stress	CDKN1A CDKN2A CEBPB EGLN1 EPAS1 EZH2 HIF1A IL1A IL6 KDM6B MAP3K5 MAPK14 MAPK8 MAPK9 MINK1 MTOR NCF1 NOX4 RELA RPTOR SIRT1 SOD2 SOD3 VEGFA VHL	0.00385154	0.0586854
Homo sapiens: Peptide ligand-binding receptors	Homo sapiens: Peptide ligand-binding receptors	C5 CCL5 CCR2 CCR4 CCR5 CCR7 CORT CXCR2 CXCR3 F2R F2RL1 MC1R OPRK1 TAC1	0.00387253	0.0736842
Homo sapiens: Energy dependent regulation of mTOR by LKB1-AMPK	Homo sapiens: Energy dependent regulation of mTOR by LKB1-AMPK	MTOR PRKAA1 PRKAA2 RHEB RPTOR TSC1	0.00387253	0.206897
Homo sapiens: RNA Polymerase II Transcription	Homo sapiens: RNA Polymerase II Transcription	AKT1 APOE AXIN1 BMP2 CASP1 CDKN1A CDKN2A COL1A1 CSF2 CTNNB1 CTSK DDIT4 EGFR ESR1 ESR2 ESRRG EZH2 FOXO3 GLI2 HES1 HSPD1 IHH ITGA5 LGALS3 MAPK14 MMP13 MTOR NFATC2 NOTCH1 NOTCH2 NR1I2 OPRK1 PPARD PPARG PRKAA1 PRKAA2 PTEN RBPJ RHEB RORA RPTOR RUNX1 RUNX2 SERPINE1 SMAD3 SMURF2 SOX9 SPP1 TFAP2E TGFA TGFB1 TP63 TSC1 TWIST1 UCMA VEGFA YAP1	0.00392023	0.0441176
Homo sapiens: Negative regulation of the PI3K/AKT network	Homo sapiens: Negative regulation of the PI3K/AKT network	AKT1 EGFR ESR1 ESR2 FGF2 FGFR1 FGFR3 FYN MYD88 PHLPP1 PTEN	0.0051953	0.103774
Homo sapiens: Circadian Clock	Homo sapiens: Circadian Clock	CLOCK CRY1 CRY2 CSNK1E HIF1A NAMPT RORA SERPINE1 SIRT1	0.00555372	0.128571
Homo sapiens: Gene expression (Transcription)	Homo sapiens: Gene expression (Transcription)	AKT1 APOE AXIN1 BMP2 CASP1 CDKN1A CDKN2A COL1A1 CSF2 CTNNB1 CTSK DDIT4 DNMT3B DROSHA EGFR ESR1 ESR2 ESRRG EZH2 FOXO3 GLI2 HES1 HSPD1 IHH ITGA5 LGALS3 MAPK14 MMP13 MTOR NFATC2 NOTCH1 NOTCH2 NR1I2 OPRK1 PPARD PPARG PRKAA1 PRKAA2 PTEN RBPJ RHEB RORA RPTOR RUNX1 RUNX2 SERPINE1 SIRT1 SMAD3 SMURF2 SOX9 SPP1 TET1 TFAP2E TGFA TGFB1 TP63 TSC1 TWIST1 UCMA VEGFA YAP1	0.00600449	0.0426573
Homo sapiens: NOTCH4 Intracellular Domain Regulates Transcription	Homo sapiens: NOTCH4 Intracellular Domain Regulates Transcription	HES1 NOTCH1 NOTCH2 RBPJ SMAD3	0.00627579	0.25
Homo sapiens: Signaling by Receptor Tyrosine Kinases	Homo sapiens: Signaling by Receptor Tyrosine Kinases	ADORA2A AKT1 CDC42 COL11A1 COL11A2 COL1A1 COL2A1 COL5A1 COL6A1 COL9A1 CTNNB1 EGFR ESR1 FGF2 FGFR1 FGFR3 FN1 FYN IGF1 ITGB3 MAPK14 MTOR NCF1 PRKCD SPP1 VEGFA YAP1	0.00662327	0.0593407
Homo sapiens: RUNX2 regulates chondrocyte maturation	Homo sapiens: RUNX2 regulates chondrocyte maturation	GLI2 IHH RUNX2	0.00673317	0.6
Homo sapiens: Misspliced LRP5 mutants have enhanced beta-catenin-dependent signaling	Homo sapiens: Misspliced LRP5 mutants have enhanced beta-catenin-dependent signaling	DKK1 DKK2 LRP5	0.00861373	0.5
Homo sapiens: Collagen formation	Homo sapiens: Collagen formation	COL11A1 COL11A2 COL1A1 COL2A1 COL5A1 COL6A1 COL9A1 LOXL2 MMP13 MMP3	0.00861373	0.111111
Homo sapiens: Signal transduction by L1	Homo sapiens: Signal transduction by L1	EGFR FGFR1 ITGA5 ITGB3 NCAM1	0.00873166	0.238095
Homo sapiens: MET activates PTK2 signaling	Homo sapiens: MET activates PTK2 signaling	COL11A1 COL11A2 COL1A1 COL2A1 COL5A1 FN1	0.00889696	0.2
Homo sapiens: Collagen chain trimerization	Homo sapiens: Collagen chain trimerization	COL11A1 COL11A2 COL1A1 COL2A1 COL5A1 COL6A1 COL9A1	0.0102271	0.159091
Homo sapiens: Signaling by WNT in cancer	Homo sapiens: Signaling by WNT in cancer	AXIN1 CTNNB1 DKK1 DKK2 LRP5 LRP6	0.010358	0.176471
Homo sapiens: Nuclear Receptor transcription pathway	Homo sapiens: Nuclear Receptor transcription pathway	ESR1 ESR2 ESRRG NR1I2 PPARD PPARG RORA	0.0114717	0.14
Homo sapiens: RUNX1 regulates transcription of genes involved in WNT signaling	Homo sapiens: RUNX1 regulates transcription of genes involved in WNT signaling	AXIN1 ESR1 RUNX1	0.0114717	0.5
Homo sapiens: RUNX2 regulates osteoblast differentiation	Homo sapiens: RUNX2 regulates osteoblast differentiation	COL1A1 HES1 RUNX2 UCMA YAP1	0.0123641	0.208333
Homo sapiens: RUNX1 regulates estrogen receptor mediated transcription	Homo sapiens: RUNX1 regulates estrogen receptor mediated transcription	AXIN1 ESR1 RUNX1	0.013028	0.5
Homo sapiens: VEGFA-VEGFR2 Pathway	Homo sapiens: VEGFA-VEGFR2 Pathway	AKT1 CDC42 CTNNB1 FYN ITGB3 MAPK14 MTOR NCF1 PRKCD VEGFA	0.0136551	0.10101
Homo sapiens: TGFBR2 MSI Frameshift Mutants in Cancer	Homo sapiens: TGFBR2 MSI Frameshift Mutants in Cancer	TGFB1 TGFBR2	0.0152743	1
Homo sapiens: TFAP2 (AP-2) family regulates transcription of growth factors and their receptors	Homo sapiens: TFAP2 (AP-2) family regulates transcription of growth factors and their receptors	EGFR ESR1 TGFA VEGFA	0.0153135	0.266667
Homo sapiens: Platelet Adhesion to exposed collagen	Homo sapiens: Platelet Adhesion to exposed collagen	COL1A1 FCER1G FYN ITGA1	0.0153135	0.266667
Homo sapiens: NCAM signaling for neurite out-growth	Homo sapiens: NCAM signaling for neurite out-growth	CACNA1G COL2A1 COL5A1 COL6A1 COL9A1 FGFR1 FYN NCAM1	0.0154376	0.126984
Homo sapiens: Downregulation of TGF-beta receptor signaling	Homo sapiens: Downregulation of TGF-beta receptor signaling	SMAD3 SMURF2 TGFB1 TGFBR1 TGFBR2	0.0164118	0.192308
Homo sapiens: RUNX3 regulates CDKN1A transcription	Homo sapiens: RUNX3 regulates CDKN1A transcription	CDKN1A SMAD3 TGFB1	0.0182698	0.428571
Homo sapiens: MyD88 deficiency (TLR5)	Homo sapiens: MyD88 deficiency (TLR5)	MYD88 TLR5	0.0187488	1
Homo sapiens: Retinoid metabolism and transport	Homo sapiens: Retinoid metabolism and transport	APOA1 APOE HSPG2 LDLR SDC4 TTR	0.0195155	0.139535
Homo sapiens: Defective B4GALT1 causes B4GALT1-CDG (CDG-2d)	Homo sapiens: Defective B4GALT1 causes B4GALT1-CDG (CDG-2d)	ACAN FMOD LUM	0.0198023	0.375
Homo sapiens: TRAF6 mediated induction of NFkB and MAP kinases upon TLR7/8 or 9 activation	Homo sapiens: TRAF6 mediated induction of NFkB and MAP kinases upon TLR7/8 or 9 activation	AGER CD14 CHUK MAPK14 MAPK8 MAPK9 MYD88 RELA TLR4	0.0210323	0.0967742
Homo sapiens: Defective CHST6 causes MCDC1	Homo sapiens: Defective CHST6 causes MCDC1	ACAN FMOD LUM	0.021343	0.375
Homo sapiens: Defective ST3GAL3 causes MCT12 and EIEE15	Homo sapiens: Defective ST3GAL3 causes MCT12 and EIEE15	ACAN FMOD LUM	0.0214103	0.375
Homo sapiens: MyD88 dependent cascade initiated on endosome	Homo sapiens: MyD88 dependent cascade initiated on endosome	AGER CD14 CHUK MAPK14 MAPK8 MAPK9 MYD88 RELA TLR4	0.0214103	0.0957447
Homo sapiens: Toll Like Receptor 7/8 (TLR7/8) Cascade	Homo sapiens: Toll Like Receptor 7/8 (TLR7/8) Cascade	AGER CD14 CHUK MAPK14 MAPK8 MAPK9 MYD88 RELA TLR4	0.0214103	0.0957447
Homo sapiens: Signaling by VEGF	Homo sapiens: Signaling by VEGF	AKT1 CDC42 CTNNB1 FYN ITGB3 MAPK14 MTOR NCF1 PRKCD VEGFA	0.0214103	0.0934579
Homo sapiens: Cell surface interactions at the vascular wall	Homo sapiens: Cell surface interactions at the vascular wall	CD47 COL1A1 FCER1G FN1 FYN ITGA5 ITGB3 MIF OLR1 SDC4 TGFB1	0.0224719	0.080292
Homo sapiens: Cellular Senescence	Homo sapiens: Cellular Senescence	CDKN1A CDKN2A CEBPB EZH2 IL1A IL6 KDM6B MAP3K5 MAPK14 MAPK8 MAPK9 MINK1 RELA	0.0232091	0.0666667
Homo sapiens: Activation of Matrix Metalloproteinases	Homo sapiens: Activation of Matrix Metalloproteinases	CTSK MMP13 MMP17 MMP3 TIMP2	0.0232091	0.151515
Homo sapiens: Metabolism of fat-soluble vitamins	Homo sapiens: Metabolism of fat-soluble vitamins	APOA1 APOE HSPG2 LDLR SDC4 TTR	0.0278319	0.12766
Homo sapiens: Toll Like Receptor 9 (TLR9) Cascade	Homo sapiens: Toll Like Receptor 9 (TLR9) Cascade	AGER CD14 CHUK MAPK14 MAPK8 MAPK9 MYD88 RELA TLR4	0.0287508	0.0918367
Homo sapiens: Toll Like Receptor 3 (TLR3) Cascade	Homo sapiens: Toll Like Receptor 3 (TLR3) Cascade	AGER CD14 CHUK MAPK14 MAPK8 MAPK9 RELA TLR4 TRAF3	0.0299922	0.0909091
Homo sapiens: Activation of SMO	Homo sapiens: Activation of SMO	EVC IHH PTCH1 SMO	0.0303982	0.222222
Homo sapiens: Scavenging by Class A Receptors	Homo sapiens: Scavenging by Class A Receptors	APOA1 APOE COL1A1 MSR1	0.0306984	0.210526
Homo sapiens: MyD88-independent TLR4 cascade	Homo sapiens: MyD88-independent TLR4 cascade	AGER CD14 CHUK MAPK14 MAPK8 MAPK9 RELA TLR4 TRAF3	0.0306984	0.09
Homo sapiens: TRIF(TICAM1)-mediated TLR4 signaling	Homo sapiens: TRIF(TICAM1)-mediated TLR4 signaling	AGER CD14 CHUK MAPK14 MAPK8 MAPK9 RELA TLR4 TRAF3	0.0306984	0.09
Homo sapiens: NCAM1 interactions	Homo sapiens: NCAM1 interactions	CACNA1G COL2A1 COL5A1 COL6A1 COL9A1 NCAM1	0.0306984	0.142857
Homo sapiens: MET promotes cell motility	Homo sapiens: MET promotes cell motility	COL11A1 COL11A2 COL1A1 COL2A1 COL5A1 FN1	0.0306984	0.146341
Homo sapiens: PI5P, PP2A and IER3 Regulate PI3K/AKT Signaling	Homo sapiens: PI5P, PP2A and IER3 Regulate PI3K/AKT Signaling	AKT1 EGFR ESR1 ESR2 FGF2 FGFR1 FGFR3 FYN MYD88	0.0306984	0.0909091
Homo sapiens: Regulation of Insulin-like Growth Factor (IGF) transport and uptake by Insulin-like Growth Factor Binding Proteins (IGFBPs)	Homo sapiens: Regulation of Insulin-like Growth Factor (IGF) transport and uptake by Insulin-like Growth Factor Binding Proteins (IGFBPs)	APOA1 APOE DMP1 DNAJC3 FN1 IGF1 IL6 MATN3 SPP1 TNC	0.032511	0.08
Homo sapiens: TGF-beta receptor signaling activates SMADs	Homo sapiens: TGF-beta receptor signaling activates SMADs	SMAD3 SMURF2 TGFB1 TGFBR1 TGFBR2	0.0332646	0.15625
Homo sapiens: Regulation of thyroid hormone activity	Homo sapiens: Regulation of thyroid hormone activity	DIO1 DIO2	0.0374123	0.666667
Homo sapiens: Defective B3GAT3 causes JDSSDHD	Homo sapiens: Defective B3GAT3 causes JDSSDHD	BGN DCN HSPG2 SDC4	0.0375101	0.2
Homo sapiens: Defective B3GALT6 causes EDSP2 and SEMDJL1	Homo sapiens: Defective B3GALT6 causes EDSP2 and SEMDJL1	BGN DCN HSPG2 SDC4	0.0375101	0.2
Homo sapiens: Defective B4GALT7 causes EDS, progeroid type	Homo sapiens: Defective B4GALT7 causes EDS, progeroid type	BGN DCN HSPG2 SDC4	0.0376641	0.2
Homo sapiens: Post-translational protein phosphorylation	Homo sapiens: Post-translational protein phosphorylation	APOA1 APOE DMP1 DNAJC3 FN1 IL6 MATN3 SPP1 TNC	0.0395624	0.0833333
Homo sapiens: MyD88 cascade initiated on plasma membrane	Homo sapiens: MyD88 cascade initiated on plasma membrane	AGER CHUK MAPK14 MAPK8 MAPK9 MYD88 RELA TLR5	0.0395624	0.0941176
Homo sapiens: Toll Like Receptor 10 (TLR10) Cascade	Homo sapiens: Toll Like Receptor 10 (TLR10) Cascade	AGER CHUK MAPK14 MAPK8 MAPK9 MYD88 RELA TLR5	0.0395624	0.0941176
Homo sapiens: Toll Like Receptor 5 (TLR5) Cascade	Homo sapiens: Toll Like Receptor 5 (TLR5) Cascade	AGER CHUK MAPK14 MAPK8 MAPK9 MYD88 RELA TLR5	0.0395624	0.0941176
Homo sapiens: G alpha (i) signalling events	Homo sapiens: G alpha (i) signalling events	ADORA3 APOA1 APOE C5 CASR CCL5 CCR2 CCR4 CCR5 CCR7 CNR2 CORT CXCR2 CXCR3 HSPG2 LDLR OPRK1 PRKCD SDC4 TTR	0.0409091	0.0505051
Homo sapiens: Platelet degranulation	Homo sapiens: Platelet degranulation	APOA1 CD9 CFD FN1 IGF1 ITGB3 SERPINE1 TGFB1 TIMP3 VEGFA	0.0409091	0.0775194
Homo sapiens: Macroautophagy	Homo sapiens: Macroautophagy	ATG5 MTOR PRKAA1 PRKAA2 RHEB RPTOR TSC1	0.0409091	0.102941
Homo sapiens: Activation of the AP-1 family of transcription factors	Homo sapiens: Activation of the AP-1 family of transcription factors	MAPK14 MAPK8 MAPK9	0.0432972	0.3
Homo sapiens: GPVI-mediated activation cascade	Homo sapiens: GPVI-mediated activation cascade	CDC42 COL1A1 FCER1G FYN PDPN	0.0442115	0.142857
Homo sapiens: Oxygen-dependent asparagine hydroxylation of Hypoxia-inducible Factor Alpha	Homo sapiens: Oxygen-dependent asparagine hydroxylation of Hypoxia-inducible Factor Alpha	EPAS1 HIF1A	0.0464959	0.666667
Homo sapiens: Response to metal ions	Homo sapiens: Response to metal ions	MT1A MT2A MTF1	0.0467348	0.214286

## Sheet: studied
Pathway	Experiment
Homo sapiens: Extracellular matrix organization	24361742_1.Human Damaged vs Intact OA Cartilage
Homo sapiens: Regulation of Insulin-like Growth Factor (IGF) transport and uptake by Insulin-like Growth Factor Binding Proteins (IGFBPs)	GSE57218_1.Human Damaged vs Intact OA Cartilage1
Homo sapiens: ECM proteoglycans	GSE57218_1.Human Damaged vs Intact OA Cartilage2
Homo sapiens: Extracellular matrix organization	GSE57218_1.Human Damaged vs Intact OA Cartilage3
Homo sapiens: Degradation of the extracellular matrix	GSE57218_1.Human Damaged vs Intact OA Cartilage4
Homo sapiens: Collagen chain trimerization	GSE57218_1.Human Damaged vs Intact OA Cartilage5
Homo sapiens: Post-translational protein phosphorylation	GSE57218_1.Human Damaged vs Intact OA Cartilage6
Homo sapiens: Integrin cell surface interactions	GSE57218_1.Human Damaged vs Intact OA Cartilage7
Homo sapiens: Collagen biosynthesis and modifying enzymes	GSE57218_1.Human Damaged vs Intact OA Cartilage8
Homo sapiens: Assembly of collagen fibrils and other multimeric structures	GSE57218_1.Human Damaged vs Intact OA Cartilage9
Homo sapiens: Collagen degradation	GSE57218_1.Human Damaged vs Intact OA Cartilage10
Homo sapiens: Dissolution of Fibrin Clot	GSE57218_1.Human Damaged vs Intact OA Cartilage11
Homo sapiens: Collagen formation	GSE57218_1.Human Damaged vs Intact OA Cartilage12
Homo sapiens: Diseases associated with glycosaminoglycan metabolism	GSE57218_1.Human Damaged vs Intact OA Cartilage13
Homo sapiens: Fibronectin matrix formation	GSE57218_1.Human Damaged vs Intact OA Cartilage15
Homo sapiens: Signaling by PDGF	GSE57218_1.Human Damaged vs Intact OA Cartilage16
Homo sapiens: Collagen chain trimerization	E-MTAB-4304_1.Human Damaged vs Intact OA Cartilage1
Homo sapiens: Extracellular matrix organization	E-MTAB-4304_1.Human Damaged vs Intact OA Cartilage2
Homo sapiens: Collagen biosynthesis and modifying enzymes	E-MTAB-4304_1.Human Damaged vs Intact OA Cartilage3
Homo sapiens: Collagen formation	E-MTAB-4304_1.Human Damaged vs Intact OA Cartilage4
Homo sapiens: GPCR ligand binding	E-MTAB-4304_1.Human Damaged vs Intact OA Cartilage5
Homo sapiens: Degradation of the extracellular matrix	E-MTAB-4304_1.Human Damaged vs Intact OA Cartilage6
Homo sapiens: Collagen degradation	E-MTAB-4304_1.Human Damaged vs Intact OA Cartilage7
Homo sapiens: Signal Transduction	E-MTAB-4304_1.Human Damaged vs Intact OA Cartilage8
Homo sapiens: Integrin cell surface interactions	E-MTAB-4304_1.Human Damaged vs Intact OA Cartilage9
Homo sapiens: Class B/2 (Secretin family receptors)	E-MTAB-4304_1.Human Damaged vs Intact OA Cartilage10
Homo sapiens: Assembly of collagen fibrils and other multimeric structures	E-MTAB-4304_1.Human Damaged vs Intact OA Cartilage11
Homo sapiens: Signaling by GPCR	E-MTAB-4304_1.Human Damaged vs Intact OA Cartilage12
Homo sapiens: ECM proteoglycans	E-MTAB-4304_1.Human Damaged vs Intact OA Cartilage13
Homo sapiens: Transport of connexons to the plasma membrane	E-MTAB-4304_1.Human Damaged vs Intact OA Cartilage14
Homo sapiens: MET activates PTK2 signaling	E-MTAB-4304_1.Human Damaged vs Intact OA Cartilage16
Homo sapiens: GPCR downstream signalling	E-MTAB-4304_1.Human Damaged vs Intact OA Cartilage17
Homo sapiens: O-linked glycosylation	E-MTAB-4304_1.Human Damaged vs Intact OA Cartilage20
Homo sapiens: Interleukin-4 and Interleukin-13 signaling	E-MTAB-4304_1.Human Damaged vs Intact OA Cartilage21
Homo sapiens: Regulation of Insulin-like Growth Factor (IGF) transport and uptake by Insulin-like Growth Factor Binding Proteins (IGFBPs)	E-MTAB-4304_1.Human Damaged vs Intact OA Cartilage22
Homo sapiens: Dissolution of Fibrin Clot	E-MTAB-4304_1.Human Damaged vs Intact OA Cartilage23
Homo sapiens: Hemostasis	E-MTAB-4304_1.Human Damaged vs Intact OA Cartilage24
Homo sapiens: Ligand-receptor interactions	E-MTAB-4304_1.Human Damaged vs Intact OA Cartilage25
Homo sapiens: Microtubule-dependent trafficking of connexons from Golgi to the plasma membrane	E-MTAB-4304_1.Human Damaged vs Intact OA Cartilage27
Homo sapiens: Formation of Fibrin Clot (Clotting Cascade)	E-MTAB-4304_1.Human Damaged vs Intact OA Cartilage28
Homo sapiens: Post-translational protein phosphorylation	E-MTAB-4304_1.Human Damaged vs Intact OA Cartilage30
Homo sapiens: Prostanoid ligand receptors	E-MTAB-4304_1.Human Damaged vs Intact OA Cartilage31
Homo sapiens: Defective B4GALT1 causes B4GALT1-CDG (CDG-2d)	E-MTAB-4304_1.Human Damaged vs Intact OA Cartilage32
Homo sapiens: Defective CHST6 causes MCDC1	E-MTAB-4304_1.Human Damaged vs Intact OA Cartilage33
Homo sapiens: Defective ST3GAL3 causes MCT12 and EIEE15	E-MTAB-4304_1.Human Damaged vs Intact OA Cartilage34
Homo sapiens: Constitutive Signaling by Aberrant PI3K in Cancer	E-MTAB-4304_1.Human Damaged vs Intact OA Cartilage35
Homo sapiens: Collagen formation	E-MTAB-7313_1.Human Damaged vs Intact OA Cartilage1
Homo sapiens: Post-translational protein phosphorylation	E-MTAB-7313_1.Human Damaged vs Intact OA Cartilage2
Homo sapiens: Regulation of Insulin-like Growth Factor (IGF) transport and uptake by Insulin-like Growth Factor Binding Proteins (IGFBPs)	E-MTAB-7313_1.Human Damaged vs Intact OA Cartilage3
Homo sapiens: Extracellular matrix organization	E-MTAB-7313_1.Human Damaged vs Intact OA Cartilage4
Homo sapiens: Regulation of Complement cascade	E-MTAB-7313_1.Human Damaged vs Intact OA Cartilage5
Homo sapiens: Complement cascade	E-MTAB-7313_1.Human Damaged vs Intact OA Cartilage6
Homo sapiens: Degradation of the extracellular matrix	E-MTAB-7313_1.Human Damaged vs Intact OA Cartilage7
Homo sapiens: Assembly of collagen fibrils and other multimeric structures	E-MTAB-7313_1.Human Damaged vs Intact OA Cartilage8
Homo sapiens: Collagen biosynthesis and modifying enzymes	E-MTAB-7313_1.Human Damaged vs Intact OA Cartilage12
Homo sapiens: Class B/2 (Secretin family receptors)	E-MTAB-7313_1.Human Damaged vs Intact OA Cartilage13
Homo sapiens: Collagen chain trimerization	E-MTAB-7313_1.Human Damaged vs Intact OA Cartilage14
Homo sapiens: GPCR ligand binding	E-MTAB-7313_1.Human Damaged vs Intact OA Cartilage15
Homo sapiens: Collagen degradation	E-MTAB-7313_1.Human Damaged vs Intact OA Cartilage16
Homo sapiens: Interleukin-6 family signaling	E-MTAB-7313_1.Human Damaged vs Intact OA Cartilage18
Homo sapiens: Initial triggering of complement	E-MTAB-7313_1.Human Damaged vs Intact OA Cartilage19
Homo sapiens: Extracellular matrix organization	EGAD00001001331_1.Human Damaged vs Intact OA Cartilage1
Homo sapiens: Collagen biosynthesis and modifying enzymes	EGAD00001001331_1.Human Damaged vs Intact OA Cartilage2
Homo sapiens: ECM proteoglycans	EGAD00001001331_1.Human Damaged vs Intact OA Cartilage3
Homo sapiens: Collagen formation	EGAD00001001331_1.Human Damaged vs Intact OA Cartilage4
Homo sapiens: NCAM1 interactions	EGAD00001001331_1.Human Damaged vs Intact OA Cartilage5
Homo sapiens: Chemokine receptors bind chemokines	EGAD00001001331_1.Human Damaged vs Intact OA Cartilage6
Homo sapiens: Collagen chain trimerization	EGAD00001001331_1.Human Damaged vs Intact OA Cartilage7
Homo sapiens: Peptide ligand-binding receptors	EGAD00001001331_1.Human Damaged vs Intact OA Cartilage8
Homo sapiens: Integrin cell surface interactions	EGAD00001001331_1.Human Damaged vs Intact OA Cartilage9
Homo sapiens: Degradation of the extracellular matrix	EGAD00001001331_1.Human Damaged vs Intact OA Cartilage10
Homo sapiens: Collagen degradation	EGAD00001001331_1.Human Damaged vs Intact OA Cartilage11
Homo sapiens: Class A/1 (Rhodopsin-like receptors)	EGAD00001001331_1.Human Damaged vs Intact OA Cartilage12
Homo sapiens: Assembly of collagen fibrils and other multimeric structures	EGAD00001001331_1.Human Damaged vs Intact OA Cartilage13
Homo sapiens: Extracellular matrix organization	22659600_1.Human Intact OA vs non-OA Cartilage 1
Homo sapiens: Assembly of collagen fibrils and other multimeric structures	22659600_1.Human Intact OA vs non-OA Cartilage 2
Homo sapiens: Collagen formation	22659600_1.Human Intact OA vs non-OA Cartilage 3
Homo sapiens: Collagen degradation	22659600_1.Human Intact OA vs non-OA Cartilage 4
Homo sapiens: Collagen chain trimerization	22659600_1.Human Intact OA vs non-OA Cartilage 5
Homo sapiens: Collagen biosynthesis and modifying enzymes	22659600_1.Human Intact OA vs non-OA Cartilage 6
Homo sapiens: Degradation of the extracellular matrix	22659600_1.Human Intact OA vs non-OA Cartilage 7
Homo sapiens: Interleukin-4 and Interleukin-13 signaling	22659600_1.Human Intact OA vs non-OA Cartilage 8
Homo sapiens: Response to metal ions	22659600_1.Human Intact OA vs non-OA Cartilage 9
Homo sapiens: Integrin cell surface interactions	22659600_1.Human Intact OA vs non-OA Cartilage 10
Homo sapiens: Metallothioneins bind metals	22659600_1.Human Intact OA vs non-OA Cartilage 11
Homo sapiens: ECM proteoglycans	22659600_1.Human Intact OA vs non-OA Cartilage 12
Homo sapiens: Signaling by PDGF	22659600_1.Human Intact OA vs non-OA Cartilage 13
Homo sapiens: Glycosaminoglycan metabolism	22659600_1.Human Intact OA vs non-OA Cartilage 14
Homo sapiens: Signaling by Interleukins	22659600_1.Human Intact OA vs non-OA Cartilage 15
Homo sapiens: NCAM1 interactions	22659600_1.Human Intact OA vs non-OA Cartilage 16
Homo sapiens: Cytokine Signaling in Immune system	22659600_1.Human Intact OA vs non-OA Cartilage 17
Homo sapiens: Diseases associated with glycosaminoglycan metabolism	22659600_1.Human Intact OA vs non-OA Cartilage 18
Homo sapiens: Elastic fibre formation	22659600_1.Human Intact OA vs non-OA Cartilage 19
Homo sapiens: Crosslinking of collagen fibrils	22659600_1.Human Intact OA vs non-OA Cartilage 20
Homo sapiens: MET activates PTK2 signaling	22659600_1.Human Intact OA vs non-OA Cartilage 21
Homo sapiens: Syndecan interactions	22659600_1.Human Intact OA vs non-OA Cartilage 22
Homo sapiens: Non-integrin membrane-ECM interactions	22659600_1.Human Intact OA vs non-OA Cartilage 23
Homo sapiens: MET promotes cell motility	22659600_1.Human Intact OA vs non-OA Cartilage 24
Homo sapiens: Post-translational protein phosphorylation	22659600_1.Human Intact OA vs non-OA Cartilage 25
Homo sapiens: NCAM signaling for neurite out-growth	22659600_1.Human Intact OA vs non-OA Cartilage 26
Homo sapiens: Viral mRNA Translation	E-MTAB-6266_1.Human Intact OA vs non-OA Cartilage 6
Homo sapiens: Selenoamino acid metabolism	E-MTAB-6266_1.Human Intact OA vs non-OA Cartilage 12
Homo sapiens: Influenza Viral RNA Transcription and Replication	E-MTAB-6266_1.Human Intact OA vs non-OA Cartilage 16
Homo sapiens: Influenza Life Cycle	E-MTAB-6266_1.Human Intact OA vs non-OA Cartilage 17
Homo sapiens: Influenza Infection	E-MTAB-6266_1.Human Intact OA vs non-OA Cartilage 18
Homo sapiens: Signaling by ROBO receptors	E-MTAB-6266_1.Human Intact OA vs non-OA Cartilage 24
Homo sapiens: Major pathway of rRNA processing in the nucleolus and cytosol	E-MTAB-6266_1.Human Intact OA vs non-OA Cartilage 25
Homo sapiens: Metabolism of amino acids and derivatives	E-MTAB-6266_1.Human Intact OA vs non-OA Cartilage 26
Homo sapiens: rRNA processing in the nucleus and cytosol	E-MTAB-6266_1.Human Intact OA vs non-OA Cartilage 27
Homo sapiens: rRNA processing	E-MTAB-6266_1.Human Intact OA vs non-OA Cartilage 28
Homo sapiens: Axon guidance	E-MTAB-6266_1.Human Intact OA vs non-OA Cartilage 30
Homo sapiens: Developmental Biology	E-MTAB-6266_1.Human Intact OA vs non-OA Cartilage 31
Homo sapiens: Collagen formation	E-MTAB-6266_1.Human Intact OA vs non-OA Cartilage 32
Homo sapiens: Extracellular matrix organization	E-MTAB-6266_1.Human Intact OA vs non-OA Cartilage 33
Homo sapiens: Collagen biosynthesis and modifying enzymes	E-MTAB-6266_1.Human Intact OA vs non-OA Cartilage 34
Homo sapiens: Infectious disease	E-MTAB-6266_1.Human Intact OA vs non-OA Cartilage 35
Homo sapiens: Assembly of collagen fibrils and other multimeric structures	E-MTAB-6266_1.Human Intact OA vs non-OA Cartilage 36
Homo sapiens: Collagen chain trimerization	E-MTAB-6266_1.Human Intact OA vs non-OA Cartilage 37
Homo sapiens: Collagen degradation	E-MTAB-6266_1.Human Intact OA vs non-OA Cartilage 38
Homo sapiens: ECM proteoglycans	E-MTAB-6266_1.Human Intact OA vs non-OA Cartilage 39
Homo sapiens: Disease	E-MTAB-6266_1.Human Intact OA vs non-OA Cartilage 40
Homo sapiens: Degradation of the extracellular matrix	E-MTAB-6266_1.Human Intact OA vs non-OA Cartilage 41
Homo sapiens: NCAM1 interactions	E-MTAB-6266_1.Human Intact OA vs non-OA Cartilage 42
Homo sapiens: Metallothioneins bind metals	E-MTAB-6266_1.Human Intact OA vs non-OA Cartilage 43
Homo sapiens: Integrin cell surface interactions	E-MTAB-6266_1.Human Intact OA vs non-OA Cartilage 44
Homo sapiens: Response to metal ions	E-MTAB-6266_1.Human Intact OA vs non-OA Cartilage 45
Homo sapiens: SIRT1 negatively regulates rRNA expression	E-MTAB-6266_1.Human Intact OA vs non-OA Cartilage 46
Homo sapiens: Pre-NOTCH Expression and Processing	E-MTAB-6266_1.Human Intact OA vs non-OA Cartilage 48
Homo sapiens: Regulation of Insulin-like Growth Factor (IGF) transport and uptake by Insulin-like Growth Factor Binding Proteins (IGFBPs)	E-MTAB-6266_1.Human Intact OA vs non-OA Cartilage 49
Homo sapiens: Syndecan interactions	E-MTAB-6266_1.Human Intact OA vs non-OA Cartilage 52
Homo sapiens: Pre-NOTCH Transcription and Translation	E-MTAB-6266_1.Human Intact OA vs non-OA Cartilage 53
Homo sapiens: Formation of the beta-catenin:TCF transactivating complex	E-MTAB-6266_1.Human Intact OA vs non-OA Cartilage 54
Homo sapiens: DNA methylation	E-MTAB-6266_1.Human Intact OA vs non-OA Cartilage 55
Homo sapiens: Interleukin-4 and Interleukin-13 signaling	E-MTAB-6266_1.Human Intact OA vs non-OA Cartilage 56
Homo sapiens: Senescence-Associated Secretory Phenotype (SASP)	E-MTAB-6266_1.Human Intact OA vs non-OA Cartilage 57
Homo sapiens: DNA Damage/Telomere Stress Induced Senescence	E-MTAB-6266_1.Human Intact OA vs non-OA Cartilage 58
Homo sapiens: NCAM signaling for neurite out-growth	E-MTAB-6266_1.Human Intact OA vs non-OA Cartilage 59
Homo sapiens: Non-integrin membrane-ECM interactions	E-MTAB-6266_1.Human Intact OA vs non-OA Cartilage 62
Homo sapiens: Elastic fibre formation	E-MTAB-6266_1.Human Intact OA vs non-OA Cartilage 63
Homo sapiens: Glycosaminoglycan metabolism	E-MTAB-6266_1.Human Intact OA vs non-OA Cartilage 65
Homo sapiens: Amyloid fiber formation	E-MTAB-6266_1.Human Intact OA vs non-OA Cartilage 66
Homo sapiens: Post-translational protein phosphorylation	E-MTAB-6266_1.Human Intact OA vs non-OA Cartilage 69
Homo sapiens: Class B/2 (Secretin family receptors)	E-MTAB-6266_1.Human Intact OA vs non-OA Cartilage 70
Homo sapiens: Diseases of carbohydrate metabolism	E-MTAB-6266_1.Human Intact OA vs non-OA Cartilage 71
Homo sapiens: Signaling by PDGF	E-MTAB-6266_1.Human Intact OA vs non-OA Cartilage 73
Homo sapiens: Metabolism	E-MTAB-6266_1.Human Intact OA vs non-OA Cartilage 74
Homo sapiens: NF-kB is activated and signals survival	E-MTAB-6266_1.Human Intact OA vs non-OA Cartilage 75
Homo sapiens: Negative regulation of TCF-dependent signaling by WNT ligand antagonists	E-MTAB-6266_1.Human Intact OA vs non-OA Cartilage 76
Homo sapiens: Interleukin-4 and Interleukin-13 signaling	GSE114007_1.Human Intact OA vs non-OA Cartilage 1
Homo sapiens: ECM proteoglycans	GSE114007_1.Human Intact OA vs non-OA Cartilage 2
Homo sapiens: Extracellular matrix organization	GSE114007_1.Human Intact OA vs non-OA Cartilage 3
Homo sapiens: Integrin cell surface interactions	GSE114007_1.Human Intact OA vs non-OA Cartilage 4
Homo sapiens: Assembly of collagen fibrils and other multimeric structures	GSE114007_1.Human Intact OA vs non-OA Cartilage 5
Homo sapiens: Collagen degradation	GSE114007_1.Human Intact OA vs non-OA Cartilage 6
Homo sapiens: Collagen biosynthesis and modifying enzymes	GSE114007_1.Human Intact OA vs non-OA Cartilage 7
Homo sapiens: Collagen formation	GSE114007_1.Human Intact OA vs non-OA Cartilage 8
Homo sapiens: Collagen chain trimerization	GSE114007_1.Human Intact OA vs non-OA Cartilage 9
Homo sapiens: Senescence-Associated Secretory Phenotype (SASP)	GSE114007_1.Human Intact OA vs non-OA Cartilage 10
Homo sapiens: MET activates PTK2 signaling	GSE114007_1.Human Intact OA vs non-OA Cartilage 12
Homo sapiens: Circadian Clock	GSE114007_1.Human Intact OA vs non-OA Cartilage 13
Homo sapiens: Interleukin-4 and Interleukin-13 signaling	OANOF_1.Human Intact OA vs non-OA Cartilage 1
Homo sapiens: Extracellular matrix organization	OANOF_1.Human Intact OA vs non-OA Cartilage 2
Homo sapiens: Cytokine Signaling in Immune system	OANOF_1.Human Intact OA vs non-OA Cartilage 3
Homo sapiens: Collagen formation	OANOF_1.Human Intact OA vs non-OA Cartilage 4
Homo sapiens: Signaling by Interleukins	OANOF_1.Human Intact OA vs non-OA Cartilage 5
Homo sapiens: Interleukin-10 signaling	OANOF_1.Human Intact OA vs non-OA Cartilage 6
Homo sapiens: Assembly of collagen fibrils and other multimeric structures	OANOF_1.Human Intact OA vs non-OA Cartilage 7
Homo sapiens: Collagen degradation	OANOF_1.Human Intact OA vs non-OA Cartilage 8
Homo sapiens: Metallothioneins bind metals	OANOF_1.Human Intact OA vs non-OA Cartilage 9
Homo sapiens: O-linked glycosylation	OANOF_1.Human Intact OA vs non-OA Cartilage 10
Homo sapiens: Collagen biosynthesis and modifying enzymes	OANOF_1.Human Intact OA vs non-OA Cartilage 11
Homo sapiens: Glycosaminoglycan metabolism	OANOF_1.Human Intact OA vs non-OA Cartilage 12
Homo sapiens: Response to metal ions	OANOF_1.Human Intact OA vs non-OA Cartilage 13
Homo sapiens: Interferon gamma signaling	OANOF_1.Human Intact OA vs non-OA Cartilage 14
Homo sapiens: Degradation of the extracellular matrix	OANOF_1.Human Intact OA vs non-OA Cartilage 15
Homo sapiens: Syndecan interactions	OANOF_1.Human Intact OA vs non-OA Cartilage 16
Homo sapiens: Interferon alpha/beta signaling	OANOF_1.Human Intact OA vs non-OA Cartilage 17
Homo sapiens: Diseases associated with glycosaminoglycan metabolism	OANOF_1.Human Intact OA vs non-OA Cartilage 18
Homo sapiens: Diseases of glycosylation	OANOF_1.Human Intact OA vs non-OA Cartilage 19
Homo sapiens: Interferon Signaling	OANOF_1.Human Intact OA vs non-OA Cartilage 20
Homo sapiens: Signaling by Receptor Tyrosine Kinases	OANOF_1.Human Intact OA vs non-OA Cartilage 21
Homo sapiens: Non-integrin membrane-ECM interactions	OANOF_1.Human Intact OA vs non-OA Cartilage 23
Homo sapiens: Metabolism of carbohydrates	OANOF_1.Human Intact OA vs non-OA Cartilage 24
Homo sapiens: Nucleotide-binding domain, leucine rich repeat containing receptor (NLR) signaling pathways	OANOF_1.Human Intact OA vs non-OA Cartilage 25
Homo sapiens: Immune System	OANOF_1.Human Intact OA vs non-OA Cartilage 26
Homo sapiens: Senescence-Associated Secretory Phenotype (SASP)	OANOF_1.Human Intact OA vs non-OA Cartilage 27
Homo sapiens: Collagen chain trimerization	OANOF_1.Human Intact OA vs non-OA Cartilage 28
Homo sapiens: Signal Transduction	OANOF_1.Human Intact OA vs non-OA Cartilage 29
Homo sapiens: Interleukin-6 family signaling	OANOF_1.Human Intact OA vs non-OA Cartilage 30
Homo sapiens: Integrin cell surface interactions	OANOF_1.Human Intact OA vs non-OA Cartilage 31
Homo sapiens: MET activates PTK2 signaling	OANOF_1.Human Intact OA vs non-OA Cartilage 32
Homo sapiens: Cell surface interactions at the vascular wall	OANOF_1.Human Intact OA vs non-OA Cartilage 33
Homo sapiens: Cellular Senescence	OANOF_1.Human Intact OA vs non-OA Cartilage 34
Homo sapiens: Signaling by MET	OANOF_1.Human Intact OA vs non-OA Cartilage 35
Homo sapiens: SIRT1 negatively regulates rRNA expression	OANOF_1.Human Intact OA vs non-OA Cartilage 36
Homo sapiens: RAF-independent MAPK1/3 activation	OANOF_1.Human Intact OA vs non-OA Cartilage 37
Homo sapiens: Pre-NOTCH Transcription and Translation	OANOF_1.Human Intact OA vs non-OA Cartilage 38
Homo sapiens: Extracellular matrix organization	GSE51588_1.Human Damaged vs Intact OA Bone 1
Homo sapiens: Neutrophil degranulation	GSE51588_1.Human Damaged vs Intact OA Bone 2
Homo sapiens: Hemostasis	GSE51588_1.Human Damaged vs Intact OA Bone 3
Homo sapiens: Collagen formation	GSE51588_1.Human Damaged vs Intact OA Bone 4
Homo sapiens: Integrin cell surface interactions	GSE51588_1.Human Damaged vs Intact OA Bone 5
Homo sapiens: Assembly of collagen fibrils and other multimeric structures	GSE51588_1.Human Damaged vs Intact OA Bone 6
Homo sapiens: Collagen degradation	GSE51588_1.Human Damaged vs Intact OA Bone 7
Homo sapiens: ECM proteoglycans	GSE51588_1.Human Damaged vs Intact OA Bone 8
Homo sapiens: Collagen biosynthesis and modifying enzymes	GSE51588_1.Human Damaged vs Intact OA Bone 9
Homo sapiens: Degradation of the extracellular matrix	GSE51588_1.Human Damaged vs Intact OA Bone 10
Homo sapiens: Cell surface interactions at the vascular wall	GSE51588_1.Human Damaged vs Intact OA Bone 11
Homo sapiens: Collagen chain trimerization	GSE51588_1.Human Damaged vs Intact OA Bone 12
Homo sapiens: Non-integrin membrane-ECM interactions	GSE51588_1.Human Damaged vs Intact OA Bone 13
Homo sapiens: Immune System	GSE51588_1.Human Damaged vs Intact OA Bone 14
Homo sapiens: Elastic fibre formation	GSE51588_1.Human Damaged vs Intact OA Bone 15
Homo sapiens: Platelet activation, signaling and aggregation	GSE51588_1.Human Damaged vs Intact OA Bone 16
Homo sapiens: Innate Immune System	GSE51588_1.Human Damaged vs Intact OA Bone 17
Homo sapiens: Response to elevated platelet cytosolic Ca2+	GSE51588_1.Human Damaged vs Intact OA Bone 18
Homo sapiens: Syndecan interactions	GSE51588_1.Human Damaged vs Intact OA Bone 19
Homo sapiens: Platelet degranulation	GSE51588_1.Human Damaged vs Intact OA Bone 20
Homo sapiens: MET activates PTK2 signaling	GSE51588_1.Human Damaged vs Intact OA Bone 21
Homo sapiens: Activation of Matrix Metalloproteinases	GSE51588_1.Human Damaged vs Intact OA Bone 22
Homo sapiens: Regulation of Insulin-like Growth Factor (IGF) transport and uptake by Insulin-like Growth Factor Binding Proteins (IGFBPs)	GSE51588_1.Human Damaged vs Intact OA Bone 23
Homo sapiens: Molecules associated with elastic fibres	GSE51588_1.Human Damaged vs Intact OA Bone 25
Homo sapiens: Post-translational protein phosphorylation	GSE51588_1.Human Damaged vs Intact OA Bone 27
Homo sapiens: Detoxification of Reactive Oxygen Species	GSE51588_1.Human Damaged vs Intact OA Bone 29
Homo sapiens: Signaling by PDGF	GSE51588_1.Human Damaged vs Intact OA Bone 31
Homo sapiens: Immunoregulatory interactions between a Lymphoid and a non-Lymphoid cell	GSE51588_1.Human Damaged vs Intact OA Bone 32
Homo sapiens: Laminin interactions	GSE51588_1.Human Damaged vs Intact OA Bone 33
Homo sapiens: MET promotes cell motility	GSE51588_1.Human Damaged vs Intact OA Bone 34
Homo sapiens: Metal sequestration by antimicrobial proteins	GSE51588_1.Human Damaged vs Intact OA Bone 35
Homo sapiens: Metabolism of vitamins and cofactors	GSE51588_1.Human Damaged vs Intact OA Bone 36
Homo sapiens: GPVI-mediated activation cascade	GSE51588_1.Human Damaged vs Intact OA Bone 37
Homo sapiens: Signaling by Interleukins	GSE51588_1.Human Damaged vs Intact OA Bone 39
Homo sapiens: Neutrophil degranulation	GSE51588_2.Human Damaged vs Intact OA Bone 1
Homo sapiens: Cell Cycle	GSE51588_2.Human Damaged vs Intact OA Bone 2
Homo sapiens: Cell Cycle, Mitotic	GSE51588_2.Human Damaged vs Intact OA Bone 3
Homo sapiens: Immune System	GSE51588_2.Human Damaged vs Intact OA Bone 4
Homo sapiens: Extracellular matrix organization	GSE51588_2.Human Damaged vs Intact OA Bone 5
Homo sapiens: Hemostasis	GSE51588_2.Human Damaged vs Intact OA Bone 7
Homo sapiens: Degradation of the extracellular matrix	GSE51588_2.Human Damaged vs Intact OA Bone 8
Homo sapiens: Cell Cycle Checkpoints	GSE51588_2.Human Damaged vs Intact OA Bone 9
Homo sapiens: Binding and Uptake of Ligands by Scavenger Receptors	GSE51588_2.Human Damaged vs Intact OA Bone 10
Homo sapiens: Mitotic Prometaphase	GSE51588_2.Human Damaged vs Intact OA Bone 19
Homo sapiens: TP53 Regulates Transcription of Cell Cycle Genes	GSE51588_2.Human Damaged vs Intact OA Bone 22
Homo sapiens: Cytokine Signaling in Immune system	GSE51588_2.Human Damaged vs Intact OA Bone 25
Homo sapiens: RHO GTPases Activate Formins	GSE51588_2.Human Damaged vs Intact OA Bone 26
Homo sapiens: RHO GTPase Effectors	GSE51588_2.Human Damaged vs Intact OA Bone 27
Homo sapiens: Innate Immune System	GSE51588_2.Human Damaged vs Intact OA Bone 29
Homo sapiens: Mitotic G1-G1/S phases	GSE51588_2.Human Damaged vs Intact OA Bone 31
Homo sapiens: Integrin cell surface interactions	GSE51588_2.Human Damaged vs Intact OA Bone 32
Homo sapiens: Cell surface interactions at the vascular wall	GSE51588_2.Human Damaged vs Intact OA Bone 33
Homo sapiens: Signaling by Rho GTPases	GSE51588_2.Human Damaged vs Intact OA Bone 34
Homo sapiens: Scavenging of heme from plasma	GSE51588_2.Human Damaged vs Intact OA Bone 39
Homo sapiens: M Phase	GSE51588_2.Human Damaged vs Intact OA Bone 44
Homo sapiens: Collagen degradation	GSE51588_2.Human Damaged vs Intact OA Bone 45
Homo sapiens: Non-integrin membrane-ECM interactions	GSE51588_2.Human Damaged vs Intact OA Bone 46
Homo sapiens: Formation of Fibrin Clot (Clotting Cascade)	GSE51588_2.Human Damaged vs Intact OA Bone 47
Homo sapiens: G1/S Transition	GSE51588_2.Human Damaged vs Intact OA Bone 48
Homo sapiens: Immunoregulatory interactions between a Lymphoid and a non-Lymphoid cell	GSE51588_2.Human Damaged vs Intact OA Bone 51
Homo sapiens: RUNX2 regulates bone development	GSE51588_2.Human Damaged vs Intact OA Bone 53
Homo sapiens: Extracellular matrix organization	E-MTAB-5564_1.Human Damaged vs Intact OA Bone Marrow1
Homo sapiens: Neutrophil degranulation	E-MTAB-5564_1.Human Damaged vs Intact OA Bone Marrow2
Homo sapiens: Hemostasis	E-MTAB-5564_1.Human Damaged vs Intact OA Bone Marrow3
Homo sapiens: ECM proteoglycans	E-MTAB-5564_1.Human Damaged vs Intact OA Bone Marrow4
Homo sapiens: RUNX2 regulates bone development	E-MTAB-5564_1.Human Damaged vs Intact OA Bone Marrow6
Homo sapiens: Integrin cell surface interactions	E-MTAB-5564_1.Human Damaged vs Intact OA Bone Marrow7
Homo sapiens: Innate Immune System	E-MTAB-5564_1.Human Damaged vs Intact OA Bone Marrow8
Homo sapiens: Collagen degradation	E-MTAB-5564_1.Human Damaged vs Intact OA Bone Marrow9
Homo sapiens: RUNX2 regulates osteoblast differentiation	E-MTAB-5564_1.Human Damaged vs Intact OA Bone Marrow10
Homo sapiens: Metal sequestration by antimicrobial proteins	E-MTAB-5564_1.Human Damaged vs Intact OA Bone Marrow11
Homo sapiens: Signaling by Receptor Tyrosine Kinases	E-MTAB-5564_1.Human Damaged vs Intact OA Bone Marrow12
Homo sapiens: Syndecan interactions	E-MTAB-5564_1.Human Damaged vs Intact OA Bone Marrow13
Homo sapiens: Collagen chain trimerization	E-MTAB-5564_1.Human Damaged vs Intact OA Bone Marrow14
Homo sapiens: Class A/1 (Rhodopsin-like receptors)	E-MTAB-5564_1.Human Damaged vs Intact OA Bone Marrow15
Homo sapiens: Degradation of the extracellular matrix	E-MTAB-5564_1.Human Damaged vs Intact OA Bone Marrow18
Homo sapiens: Platelet activation, signaling and aggregation	E-MTAB-5564_1.Human Damaged vs Intact OA Bone Marrow19
Homo sapiens: MET activates PTK2 signaling	E-MTAB-5564_1.Human Damaged vs Intact OA Bone Marrow20
Homo sapiens: GPCR ligand binding	E-MTAB-5564_1.Human Damaged vs Intact OA Bone Marrow21
Homo sapiens: ROS, RNS production in phagocytes	E-MTAB-5564_1.Human Damaged vs Intact OA Bone Marrow22
Homo sapiens: Fibronectin matrix formation	E-MTAB-5564_1.Human Damaged vs Intact OA Bone Marrow23
Homo sapiens: Collagen formation	E-MTAB-5564_1.Human Damaged vs Intact OA Bone Marrow24
Homo sapiens: Immune System	E-MTAB-5564_1.Human Damaged vs Intact OA Bone Marrow25
Homo sapiens: Cell surface interactions at the vascular wall	E-MTAB-5564_1.Human Damaged vs Intact OA Bone Marrow26
Homo sapiens: Antimicrobial peptides	E-MTAB-5564_1.Human Damaged vs Intact OA Bone Marrow27
Homo sapiens: Collagen biosynthesis and modifying enzymes	E-MTAB-5564_1.Human Damaged vs Intact OA Bone Marrow28
Homo sapiens: Immune System	E-GEOD-43923_1.Human Osteophytic vs Intact OA Cartilage1
Homo sapiens: Signal Transduction	E-GEOD-43923_1.Human Osteophytic vs Intact OA Cartilage2
Homo sapiens: Extracellular matrix organization	E-GEOD-43923_1.Human Osteophytic vs Intact OA Cartilage3
Homo sapiens: Signaling by Interleukins	E-GEOD-43923_1.Human Osteophytic vs Intact OA Cartilage4
Homo sapiens: Complement cascade	E-GEOD-43923_1.Human Osteophytic vs Intact OA Cartilage5
Homo sapiens: Regulation of Complement cascade	E-GEOD-43923_1.Human Osteophytic vs Intact OA Cartilage6
Homo sapiens: Cytokine Signaling in Immune system	E-GEOD-43923_1.Human Osteophytic vs Intact OA Cartilage7
Homo sapiens: Regulation of Insulin-like Growth Factor (IGF) transport and uptake by Insulin-like Growth Factor Binding Proteins (IGFBPs)	E-GEOD-43923_1.Human Osteophytic vs Intact OA Cartilage8
Homo sapiens: Platelet Adhesion to exposed collagen	E-GEOD-43923_1.Human Osteophytic vs Intact OA Cartilage9
Homo sapiens: Innate Immune System	E-GEOD-43923_1.Human Osteophytic vs Intact OA Cartilage10
Homo sapiens: Post-translational protein phosphorylation	E-GEOD-43923_1.Human Osteophytic vs Intact OA Cartilage11
Homo sapiens: Signaling by Receptor Tyrosine Kinases	E-GEOD-43923_1.Human Osteophytic vs Intact OA Cartilage12
Homo sapiens: Signaling by GPCR	E-GEOD-43923_1.Human Osteophytic vs Intact OA Cartilage13
Homo sapiens: Laminin interactions	E-GEOD-43923_1.Human Osteophytic vs Intact OA Cartilage14
Homo sapiens: O-linked glycosylation	E-GEOD-43923_1.Human Osteophytic vs Intact OA Cartilage15
Homo sapiens: Chemokine receptors bind chemokines	GSE46750_1.Human OA vs nonOA Synovium1
Homo sapiens: Immune System	GSE46750_1.Human OA vs nonOA Synovium2
Homo sapiens: Neutrophil degranulation	GSE46750_1.Human OA vs nonOA Synovium3
Homo sapiens: Peptide ligand-binding receptors	GSE46750_1.Human OA vs nonOA Synovium4
Homo sapiens: Class A/1 (Rhodopsin-like receptors)	GSE46750_1.Human OA vs nonOA Synovium5
Homo sapiens: Innate Immune System	GSE46750_1.Human OA vs nonOA Synovium7
Homo sapiens: GPCR ligand binding	GSE46750_1.Human OA vs nonOA Synovium8
Homo sapiens: MHC class II antigen presentation	GSE46750_1.Human OA vs nonOA Synovium11
Homo sapiens: Cytokine Signaling in Immune system	GSE46750_1.Human OA vs nonOA Synovium12
Homo sapiens: G alpha (i) signalling events	GSE46750_1.Human OA vs nonOA Synovium13
Homo sapiens: Interleukin-4 and Interleukin-13 signaling	GSE46750_1.Human OA vs nonOA Synovium14
Homo sapiens: Signaling by GPCR	GSE46750_1.Human OA vs nonOA Synovium15
Homo sapiens: Costimulation by the CD28 family	GSE46750_1.Human OA vs nonOA Synovium17
Homo sapiens: Signaling by Interleukins	GSE46750_1.Human OA vs nonOA Synovium18
Homo sapiens: GPCR downstream signalling	GSE46750_1.Human OA vs nonOA Synovium19
Homo sapiens: Extracellular matrix organization	E-GEOD-26475_1.Mouse Surgical OA vs Sham Joint1
Homo sapiens: Defective CHST6 causes MCDC1	E-GEOD-26475_1.Mouse Surgical OA vs Sham Joint2
Homo sapiens: Degradation of the extracellular matrix	E-GEOD-26475_1.Mouse Surgical OA vs Sham Joint3
Homo sapiens: Defective ST3GAL3 causes MCT12 and EIEE15	E-GEOD-26475_1.Mouse Surgical OA vs Sham Joint4
Homo sapiens: Defective B4GALT1 causes B4GALT1-CDG (CDG-2d)	E-GEOD-26475_1.Mouse Surgical OA vs Sham Joint5
Homo sapiens: Keratan sulfate degradation	E-GEOD-26475_1.Mouse Surgical OA vs Sham Joint6
Homo sapiens: ECM proteoglycans	E-GEOD-26475_1.Mouse Surgical OA vs Sham Joint7
Homo sapiens: Activation of Matrix Metalloproteinases	E-GEOD-26475_1.Mouse Surgical OA vs Sham Joint8
Homo sapiens: Binding and Uptake of Ligands by Scavenger Receptors	E-GEOD-26475_1.Mouse Surgical OA vs Sham Joint9
Homo sapiens: Collagen degradation	E-GEOD-26475_1.Mouse Surgical OA vs Sham Joint10
Homo sapiens: Diseases associated with glycosaminoglycan metabolism	E-GEOD-26475_1.Mouse Surgical OA vs Sham Joint11
Homo sapiens: Keratan sulfate biosynthesis	E-GEOD-26475_1.Mouse Surgical OA vs Sham Joint12

## Sheet: missing
Pathway	Experiment
Homo sapiens: IL-6-type cytokine receptor ligand interactions	GSE57218_1.Human Damaged vs Intact OA Cartilage14
Homo sapiens: Erythrocytes take up oxygen and release carbon dioxide	E-MTAB-4304_1.Human Damaged vs Intact OA Cartilage15
Homo sapiens: Erythrocytes take up carbon dioxide and release oxygen	E-MTAB-4304_1.Human Damaged vs Intact OA Cartilage18
Homo sapiens: O2/CO2 exchange in erythrocytes	E-MTAB-4304_1.Human Damaged vs Intact OA Cartilage19
Homo sapiens: Activated NTRK3 signals through PI3K	E-MTAB-4304_1.Human Damaged vs Intact OA Cartilage26
Homo sapiens: O-linked glycosylation of mucins	E-MTAB-4304_1.Human Damaged vs Intact OA Cartilage29
Homo sapiens: Formation of the cornified envelope	E-MTAB-7313_1.Human Damaged vs Intact OA Cartilage9
Homo sapiens: Keratinization	E-MTAB-7313_1.Human Damaged vs Intact OA Cartilage10
Homo sapiens: IL-6-type cytokine receptor ligand interactions	E-MTAB-7313_1.Human Damaged vs Intact OA Cartilage11
Homo sapiens: Antagonism of Activin by Follistatin	E-MTAB-7313_1.Human Damaged vs Intact OA Cartilage17
Homo sapiens: Eukaryotic Translation Elongation	E-MTAB-6266_1.Human Intact OA vs non-OA Cartilage 1
Homo sapiens: Formation of a pool of free 40S subunits	E-MTAB-6266_1.Human Intact OA vs non-OA Cartilage 2
Homo sapiens: Peptide chain elongation	E-MTAB-6266_1.Human Intact OA vs non-OA Cartilage 3
Homo sapiens: L13a-mediated translational silencing of Ceruloplasmin expression	E-MTAB-6266_1.Human Intact OA vs non-OA Cartilage 4
Homo sapiens: GTP hydrolysis and joining of the 60S ribosomal subunit	E-MTAB-6266_1.Human Intact OA vs non-OA Cartilage 5
Homo sapiens: Selenocysteine synthesis	E-MTAB-6266_1.Human Intact OA vs non-OA Cartilage 7
Homo sapiens: Cap-dependent Translation Initiation	E-MTAB-6266_1.Human Intact OA vs non-OA Cartilage 8
Homo sapiens: Eukaryotic Translation Initiation	E-MTAB-6266_1.Human Intact OA vs non-OA Cartilage 9
Homo sapiens: Eukaryotic Translation Termination	E-MTAB-6266_1.Human Intact OA vs non-OA Cartilage 10
Homo sapiens: Nonsense Mediated Decay (NMD) independent of the Exon Junction Complex (EJC)	E-MTAB-6266_1.Human Intact OA vs non-OA Cartilage 11
Homo sapiens: SRP-dependent cotranslational protein targeting to membrane	E-MTAB-6266_1.Human Intact OA vs non-OA Cartilage 13
Homo sapiens: Nonsense Mediated Decay (NMD) enhanced by the Exon Junction Complex (EJC)	E-MTAB-6266_1.Human Intact OA vs non-OA Cartilage 14
Homo sapiens: Nonsense-Mediated Decay (NMD)	E-MTAB-6266_1.Human Intact OA vs non-OA Cartilage 15
Homo sapiens: Regulation of expression of SLITs and ROBOs	E-MTAB-6266_1.Human Intact OA vs non-OA Cartilage 19
Homo sapiens: Translation initiation complex formation	E-MTAB-6266_1.Human Intact OA vs non-OA Cartilage 20
Homo sapiens: Activation of the mRNA upon binding of the cap-binding complex and eIFs, and subsequent binding to 43S	E-MTAB-6266_1.Human Intact OA vs non-OA Cartilage 21
Homo sapiens: Formation of the ternary complex, and subsequently, the 43S complex	E-MTAB-6266_1.Human Intact OA vs non-OA Cartilage 22
Homo sapiens: Ribosomal scanning and start codon recognition	E-MTAB-6266_1.Human Intact OA vs non-OA Cartilage 23
Homo sapiens: Translation	E-MTAB-6266_1.Human Intact OA vs non-OA Cartilage 29
Homo sapiens: Packaging Of Telomere Ends	E-MTAB-6266_1.Human Intact OA vs non-OA Cartilage 47
Homo sapiens: Meiotic synapsis	E-MTAB-6266_1.Human Intact OA vs non-OA Cartilage 50
Homo sapiens: RNA Polymerase I Promoter Opening	E-MTAB-6266_1.Human Intact OA vs non-OA Cartilage 51
Homo sapiens: Amino acid transport across the plasma membrane	E-MTAB-6266_1.Human Intact OA vs non-OA Cartilage 60
Homo sapiens: Activated PKN1 stimulates transcription of AR (androgen receptor) regulated genes KLK2 and KLK3	E-MTAB-6266_1.Human Intact OA vs non-OA Cartilage 61
Homo sapiens: Ethanol oxidation	E-MTAB-6266_1.Human Intact OA vs non-OA Cartilage 64
Homo sapiens: Deposition of new CENPA-containing nucleosomes at the centromere	E-MTAB-6266_1.Human Intact OA vs non-OA Cartilage 67
Homo sapiens: Nucleosome assembly	E-MTAB-6266_1.Human Intact OA vs non-OA Cartilage 68
Homo sapiens: Voltage gated Potassium channels	E-MTAB-6266_1.Human Intact OA vs non-OA Cartilage 72
Homo sapiens: Interleukin-7 signaling	GSE114007_1.Human Intact OA vs non-OA Cartilage 11
Homo sapiens: O-linked glycosylation of mucins	OANOF_1.Human Intact OA vs non-OA Cartilage 22
Homo sapiens: Erythrocytes take up oxygen and release carbon dioxide	GSE51588_1.Human Damaged vs Intact OA Bone 24
Homo sapiens: Metabolism of porphyrins	GSE51588_1.Human Damaged vs Intact OA Bone 26
Homo sapiens: Heme biosynthesis	GSE51588_1.Human Damaged vs Intact OA Bone 28
Homo sapiens: G2/M DNA replication checkpoint	GSE51588_1.Human Damaged vs Intact OA Bone 30
Homo sapiens: Activation of the pre-replicative complex	GSE51588_1.Human Damaged vs Intact OA Bone 38
Homo sapiens: Resolution of Sister Chromatid Cohesion	GSE51588_2.Human Damaged vs Intact OA Bone 6
Homo sapiens: Metabolism of porphyrins	GSE51588_2.Human Damaged vs Intact OA Bone 11
Homo sapiens: Activation of E2F1 target genes at G1/S	GSE51588_2.Human Damaged vs Intact OA Bone 12
Homo sapiens: G1/S-Specific Transcription	GSE51588_2.Human Damaged vs Intact OA Bone 13
Homo sapiens: Amplification of signal from unattached kinetochores via a MAD2 inhibitory signal	GSE51588_2.Human Damaged vs Intact OA Bone 14
Homo sapiens: Amplification of signal from the kinetochores	GSE51588_2.Human Damaged vs Intact OA Bone 15
Homo sapiens: Polo-like kinase mediated events	GSE51588_2.Human Damaged vs Intact OA Bone 16
Homo sapiens: Heme biosynthesis	GSE51588_2.Human Damaged vs Intact OA Bone 17
Homo sapiens: G0 and Early G1	GSE51588_2.Human Damaged vs Intact OA Bone 18
Homo sapiens: Mitotic Spindle Checkpoint	GSE51588_2.Human Damaged vs Intact OA Bone 20
Homo sapiens: TP53 Regulates Transcription of Genes Involved in G2 Cell Cycle Arrest	GSE51588_2.Human Damaged vs Intact OA Bone 21
Homo sapiens: Cyclin A/B1/B2 associated events during G2/M transition	GSE51588_2.Human Damaged vs Intact OA Bone 23
Homo sapiens: Unwinding of DNA	GSE51588_2.Human Damaged vs Intact OA Bone 24
Homo sapiens: G2/M DNA replication checkpoint	GSE51588_2.Human Damaged vs Intact OA Bone 28
Homo sapiens: Kinesins	GSE51588_2.Human Damaged vs Intact OA Bone 30
Homo sapiens: Erythrocytes take up oxygen and release carbon dioxide	GSE51588_2.Human Damaged vs Intact OA Bone 35
Homo sapiens: DNA strand elongation	GSE51588_2.Human Damaged vs Intact OA Bone 36
Homo sapiens: Mitotic Metaphase and Anaphase	GSE51588_2.Human Damaged vs Intact OA Bone 37
Homo sapiens: Activation of ATR in response to replication stress	GSE51588_2.Human Damaged vs Intact OA Bone 38
Homo sapiens: Phosphorylation of Emi1	GSE51588_2.Human Damaged vs Intact OA Bone 40
Homo sapiens: Mitotic Anaphase	GSE51588_2.Human Damaged vs Intact OA Bone 41
Homo sapiens: Deposition of new CENPA-containing nucleosomes at the centromere	GSE51588_2.Human Damaged vs Intact OA Bone 42
Homo sapiens: Nucleosome assembly	GSE51588_2.Human Damaged vs Intact OA Bone 43
Homo sapiens: Chromosome Maintenance	GSE51588_2.Human Damaged vs Intact OA Bone 49
Homo sapiens: Separation of Sister Chromatids	GSE51588_2.Human Damaged vs Intact OA Bone 50
Homo sapiens: Resolution of D-loop Structures through Synthesis-Dependent Strand Annealing (SDSA)	GSE51588_2.Human Damaged vs Intact OA Bone 52
Homo sapiens: Erythrocytes take up oxygen and release carbon dioxide	E-MTAB-5564_1.Human Damaged vs Intact OA Bone Marrow5
Homo sapiens: Erythrocytes take up carbon dioxide and release oxygen	E-MTAB-5564_1.Human Damaged vs Intact OA Bone Marrow16
Homo sapiens: O2/CO2 exchange in erythrocytes	E-MTAB-5564_1.Human Damaged vs Intact OA Bone Marrow17
Homo sapiens: Translocation of ZAP-70 to Immunological synapse	GSE46750_1.Human OA vs nonOA Synovium6
Homo sapiens: PD-1 signaling	GSE46750_1.Human OA vs nonOA Synovium9
Homo sapiens: Phosphorylation of CD3 and TCR zeta chains	GSE46750_1.Human OA vs nonOA Synovium10
Homo sapiens: Generation of second messenger molecules	GSE46750_1.Human OA vs nonOA Synovium16
