# Supplementary material for: OATargets: a knowledge base of genes associated with osteoarthritis joint damage in animals
Source: Ann Rheum Dis. 2020 Oct 19;80(3):376–83. doi: 10.1136/annrheumdis-2020-218344 (PMC7892386; doi:10.1136/annrheumdis-2020-218344)
Supplement: Supplementary data [file annrheumdis-2020-218344supp006.xlsx]

## Sheet: Legend
Supplementary Table 4: Network based expansion of animal model OA genes
Diffusion	A network diffusion algorithm was used to rank genes in a protein-protein interaction network to predict candidate OA affecting genes.
Columns:
Gene	The gene in the protein interaction network
OAGene	Is the gene known to have an effect (positive, detrimental or ambiguous) on OA severity (any one of cartilage degradation, proteoglycan loss, subchondral bone remodelling/sclerosis, osteophytes and synovitis, but excluding solely pain) upon modulation in animal models of OA? 1=yes 0=no (see Supplementary table 1)
Number of Human Diff Exp Studies	The number of human OA transcriptomic datasets (from Supp Table 2) where this gene is differentially expressed
Number of Animal Model Diff Exp Studies	The number of animal model OA transcriptomic datasets (from Supp Table 2) where this gene is differentially expressed
OA gene interactions	The number of interactions in the network this protein has with OA genes known to have an effect in experimental models of OA
Rank	The rank of the diffusion algorithm score for that gene in the network
OARSI	Is the gene in the validation dataset of newly reported OA genes from the OARSI 2020 conference? 1=yes 0=no
Proximal to GWAS Variant	Is the gene the nearest gene (upstream or downstream) from OA GWAS Variant? 1=yes 0=no
ensembl_gene_id	The ensembl ID of the gene
Anibody Tractability	Open targets antibody tractability prediction for this protein
Small molecule Tractability	Open targets small molecule tractability prediction for this protein
Validation	details of genes used for the validation of the network diffusion approach
Columns:
Gene	Gene symbol of OA associated gene
Ref	DOI of the OARSI 2020 abstract describing the gene modulation

## Sheet: Diffusion
Gene Name	OA associated	Number of Human Diff Exp Studies	Number of Animal Model Diff Exp Studies	OA gene interactions	Rank	OARSI	GWAS	ensembl_gene_id	Anibody Tractability	Small molecule Tractability
ITGBL1	1	5	8	2	1	0	0	ENSG00000198542	Predicted_Tractable_ab_High_confidence	Unknown
MT1A	1	6	0	1	2	0	0	ENSG00000205362	Unknown	Unknown
ADAMTS7	1	0	6	1	3	0	0	ENSG00000136378	Predicted_Tractable_ab_Medium_to_low_confidence	Unknown
UCMA	1	5	5	1	4	0	0	ENSG00000165623	Predicted_Tractable_ab_Medium_to_low_confidence	Unknown
ADAMTS5	1	5	4	2	5	0	0	ENSG00000154736	Predicted_Tractable_ab_High_confidence	Discovery_Precedence_sm
PANX3	1	3	6	1	6	0	0	ENSG00000154143	Predicted_Tractable_ab_High_confidence	Unknown
NUDT7	1	0	3	1	7	0	0	ENSG00000140876	Unknown	Discovery_Precedence_sm
IL20	1	0	0	2	8	0	0	ENSG00000162891	Clinical_Precedence_ab	Unknown
PHEX	1	3	8	2	9	0	0	ENSG00000102174	Predicted_Tractable_ab_High_confidence	Unknown
DMP1	1	5	4	2	10	0	0	ENSG00000152592	Predicted_Tractable_ab_High_confidence	Unknown
CH25H	1	1	13	1	11	0	0	ENSG00000138135	Predicted_Tractable_ab_Medium_to_low_confidence	Unknown
CYP7B1	1	3	3	1	12	0	0	ENSG00000172817	Predicted_Tractable_ab_Medium_to_low_confidence	Unknown
EPYC	1	4	2	1	13	0	0	ENSG00000083782	Predicted_Tractable_ab_Medium_to_low_confidence	Unknown
TNFAIP6	1	11	18	3	14	0	0	ENSG00000123610	Predicted_Tractable_ab_High_confidence	Unknown
FOXD1	1	3	3	1	15	0	0	ENSG00000251493	Unknown	Unknown
TRPA1	1	1	0	1	16	0	0	ENSG00000104321	Predicted_Tractable_ab_High_confidence	Clinical_Precedence_sm
IL22RA1	1	0	2	3	17	0	0	ENSG00000142677	Predicted_Tractable_ab_High_confidence	Discovery_Precedence_sm
ARG2	1	2	6	2	18	0	0	ENSG00000081181	Unknown	Discovery_Precedence_sm
XDH	1	1	0	1	19	0	0	ENSG00000158125	Predicted_Tractable_ab_Medium_to_low_confidence	Clinical_Precedence_sm
ACAN	1	4	11	4	20	0	0	ENSG00000157766	Predicted_Tractable_ab_High_confidence	Unknown
GREM1	1	7	11	2	21	0	0	ENSG00000166923	Predicted_Tractable_ab_High_confidence	Unknown
ST3GAL5	1	2	4	1	22	0	0	ENSG00000115525	Predicted_Tractable_ab_Medium_to_low_confidence	Unknown
HFE	1	1	3	1	23	0	1	ENSG00000010704	Predicted_Tractable_ab_High_confidence	Unknown
CCL17	1	0	1	2	24	0	0	ENSG00000102970	Predicted_Tractable_ab_Medium_to_low_confidence	Predicted_Tractable_sm
MIA	1	2	5	3	25	0	0	ENSG00000261857	Predicted_Tractable_ab_Medium_to_low_confidence	Discovery_Precedence_sm
CPB2	1	0	1	4	26	0	0	ENSG00000080618	Predicted_Tractable_ab_High_confidence	Discovery_Precedence_sm
ALOX15	1	1	4	1	27	0	0	ENSG00000161905	Predicted_Tractable_ab_Medium_to_low_confidence	Discovery_Precedence_sm
HAS1	1	3	9	3	28	0	0	ENSG00000105509	Predicted_Tractable_ab_High_confidence	Unknown
CACNA1G	1	0	6	1	29	0	0	ENSG00000006283	Predicted_Tractable_ab_High_confidence	Clinical_Precedence_sm
IL22	1	0	0	2	30	0	0	ENSG00000127318	Clinical_Precedence_ab	Discovery_Precedence_sm
TAC1	1	2	3	2	31	0	0	ENSG00000006128	Predicted_Tractable_ab_High_confidence	Unknown
MATN1	1	3	1	6	32	0	0	ENSG00000162510	Predicted_Tractable_ab_High_confidence	Unknown
FFAR1	1	0	0	1	33	0	0	ENSG00000126266	Predicted_Tractable_ab_High_confidence	Clinical_Precedence_sm
MATN3	1	5	2	2	34	0	0	ENSG00000132031	Predicted_Tractable_ab_High_confidence	Unknown
FMOD	1	7	13	2	35	0	0	ENSG00000122176	Predicted_Tractable_ab_High_confidence	Unknown
B4GALNT1	1	2	2	1	36	0	0	ENSG00000135454	Predicted_Tractable_ab_Medium_to_low_confidence	Unknown
KL	1	4	0	3	37	0	0	ENSG00000133116	Predicted_Tractable_ab_High_confidence	Unknown
CCN4	1	1	0	3	38	0	0	ENSG00000104415	Predicted_Tractable_ab_Medium_to_low_confidence	Unknown
CHRNA7	1	0	0	3	39	0	0	ENSG00000175344	Predicted_Tractable_ab_High_confidence	Clinical_Precedence_sm
SULF1	1	6	8	1	40	0	0	ENSG00000137573	Predicted_Tractable_ab_Medium_to_low_confidence	Unknown
CCL25	1	0	0	1	41	0	0	ENSG00000131142	Predicted_Tractable_ab_High_confidence	Unknown
CFD	1	1	14	3	42	0	0	ENSG00000197766	Clinical_Precedence_ab	Discovery_Precedence_sm
LCAT	1	1	1	4	43	0	0	ENSG00000213398	Predicted_Tractable_ab_High_confidence	Discovery_Precedence_sm
CCR7	1	2	3	2	44	0	0	ENSG00000126353	Predicted_Tractable_ab_High_confidence	Discovery_Precedence_sm
HYAL1	1	3	5	2	45	0	0	ENSG00000114378	Predicted_Tractable_ab_High_confidence	Unknown
NOX4	1	1	8	4	46	0	0	ENSG00000086991	Predicted_Tractable_ab_High_confidence	Discovery_Precedence_sm
PDPN	1	2	7	2	47	0	0	ENSG00000162493	Predicted_Tractable_ab_High_confidence	Unknown
CETP	1	3	0	1	48	0	0	ENSG00000087237	Predicted_Tractable_ab_High_confidence	Clinical_Precedence_sm
C6	1	1	5	3	49	0	0	ENSG00000039537	Predicted_Tractable_ab_High_confidence	Discovery_Precedence_sm
PRG4	1	3	1	3	50	0	0	ENSG00000116690	Predicted_Tractable_ab_High_confidence	Unknown
OLR1	1	0	5	4	51	0	0	ENSG00000173391	Predicted_Tractable_ab_High_confidence	Unknown
COL9A1	1	7	2	5	52	0	0	ENSG00000112280	Predicted_Tractable_ab_High_confidence	Unknown
FFAR4	1	0	7	1	53	0	0	ENSG00000186188	Predicted_Tractable_ab_High_confidence	Discovery_Precedence_sm
ASIC3	1	1	0	1	54	0	0	ENSG00000213199	Predicted_Tractable_ab_High_confidence	Discovery_Precedence_sm
COL11A1	1	6	3	2	55	0	1	ENSG00000060718	Predicted_Tractable_ab_High_confidence	Unknown
NFKBIZ	1	3	7	3	56	0	0	ENSG00000144802	Unknown	Unknown
ST8SIA1	1	2	3	1	57	0	0	ENSG00000111728	Predicted_Tractable_ab_Medium_to_low_confidence	Unknown
PTGDR	1	0	0	2	58	0	0	ENSG00000168229	Predicted_Tractable_ab_High_confidence	Clinical_Precedence_sm
TET1	1	5	6	4	59	0	0	ENSG00000138336	Unknown	Unknown
CCL3	1	1	2	5	60	0	0	ENSG00000277632	Predicted_Tractable_ab_High_confidence	Unknown
DLX2	1	0	0	2	61	0	0	ENSG00000115844	Unknown	Unknown
EDIL3	1	3	6	1	62	0	0	ENSG00000164176	Predicted_Tractable_ab_Medium_to_low_confidence	Unknown
FCER1A	1	0	2	2	63	0	0	ENSG00000179639	Predicted_Tractable_ab_High_confidence	Discovery_Precedence_sm
CCR4	1	0	1	4	64	0	0	ENSG00000183813	Clinical_Precedence_ab	Discovery_Precedence_sm
IL36A	1	0	0	2	65	0	0	ENSG00000136694	Predicted_Tractable_ab_High_confidence	Unknown
MATN4	1	7	10	4	66	0	0	ENSG00000124159	Predicted_Tractable_ab_High_confidence	Unknown
COMP	1	4	13	4	67	0	1	ENSG00000105664	Predicted_Tractable_ab_High_confidence	Unknown
CTSK	1	5	5	2	68	0	0	ENSG00000143387	Predicted_Tractable_ab_High_confidence	Clinical_Precedence_sm
IHH	1	3	1	3	69	0	0	ENSG00000163501	Predicted_Tractable_ab_High_confidence	Unknown
TNFRSF11B	1	6	8	5	70	0	0	ENSG00000164761	Predicted_Tractable_ab_High_confidence	Unknown
BGN	1	3	7	4	71	0	0	ENSG00000182492	Predicted_Tractable_ab_High_confidence	Unknown
CORT	1	0	0	1	72	0	0	ENSG00000241563	Predicted_Tractable_ab_High_confidence	Unknown
IL3	1	0	0	5	73	0	0	ENSG00000164399	Predicted_Tractable_ab_High_confidence	Discovery_Precedence_sm
LTBP3	1	4	5	3	74	0	1	ENSG00000168056	Predicted_Tractable_ab_High_confidence	Unknown
ADORA3	1	0	0	1	75	0	0	ENSG00000282608	Predicted_Tractable_ab_High_confidence	Clinical_Precedence_sm
WNT8A	1	0	0	5	76	0	0	ENSG00000061492	Predicted_Tractable_ab_High_confidence	Unknown
SOD3	1	4	10	2	77	0	0	ENSG00000109610	Predicted_Tractable_ab_High_confidence	Predicted_Tractable_sm
CCR2	1	0	7	2	78	0	0	ENSG00000121807	Clinical_Precedence_ab	Clinical_Precedence_sm
HSD11B1	1	4	5	2	79	0	0	ENSG00000117594	Predicted_Tractable_ab_Medium_to_low_confidence	Clinical_Precedence_sm
MSR1	1	1	8	2	80	0	0	ENSG00000038945	Predicted_Tractable_ab_High_confidence	Unknown
GGCX	1	0	1	2	81	0	0	ENSG00000115486	Predicted_Tractable_ab_Medium_to_low_confidence	Clinical_Precedence_sm
MMP13	1	3	10	4	82	0	0	ENSG00000137745	Predicted_Tractable_ab_High_confidence	Clinical_Precedence_sm
GHRL	1	1	0	3	83	0	0	ENSG00000157017	Predicted_Tractable_ab_High_confidence	Discovery_Precedence_sm
FRZB	1	6	8	4	84	0	0	ENSG00000162998	Predicted_Tractable_ab_High_confidence	Unknown
BMP2	1	4	4	4	85	0	0	ENSG00000125845	Predicted_Tractable_ab_High_confidence	Discovery_Precedence_sm
OSM	1	3	3	3	86	0	0	ENSG00000099985	Predicted_Tractable_ab_High_confidence	Unknown
CXCR3	1	1	0	2	87	0	0	ENSG00000186810	Predicted_Tractable_ab_High_confidence	Discovery_Precedence_sm
ST14	1	0	2	5	88	0	0	ENSG00000149418	Predicted_Tractable_ab_High_confidence	Discovery_Precedence_sm
TYROBP	1	4	4	2	89	0	0	ENSG00000011600	Predicted_Tractable_ab_High_confidence	Discovery_Precedence_sm
UGCG	1	6	2	2	90	0	0	ENSG00000148154	Predicted_Tractable_ab_Medium_to_low_confidence	Clinical_Precedence_sm
ENPP1	1	2	12	3	91	0	0	ENSG00000197594	Predicted_Tractable_ab_High_confidence	Discovery_Precedence_sm
CALCA	1	3	0	3	92	0	0	ENSG00000110680	Predicted_Tractable_ab_High_confidence	Predicted_Tractable_sm
IL17A	1	0	0	4	93	0	0	ENSG00000112115	Clinical_Precedence_ab	Discovery_Precedence_sm
GH1	1	0	0	5	94	0	0	ENSG00000259384	Predicted_Tractable_ab_High_confidence	Predicted_Tractable_sm
LUM	1	7	14	3	95	0	0	ENSG00000139329	Predicted_Tractable_ab_High_confidence	Unknown
DIO2	1	3	7	1	96	0	0	ENSG00000211448	Predicted_Tractable_ab_High_confidence	Unknown
BATF	1	2	2	6	97	0	0	ENSG00000156127	Unknown	Unknown
HTRA1	1	8	7	2	98	0	0	ENSG00000166033	Predicted_Tractable_ab_High_confidence	Predicted_Tractable_sm
GDF11	1	3	4	4	99	0	0	ENSG00000135414	Predicted_Tractable_ab_High_confidence	Unknown
OPRK1	1	1	0	2	100	0	0	ENSG00000082556	Predicted_Tractable_ab_High_confidence	Clinical_Precedence_sm
DKK1	1	5	6	5	101	0	0	ENSG00000107984	Clinical_Precedence_ab	Predicted_Tractable_sm
GRIA3	1	1	4	3	102	0	0	ENSG00000125675	Predicted_Tractable_ab_High_confidence	Clinical_Precedence_sm
NR1D1	1	3	8	5	103	0	0	ENSG00000126368	Unknown	Discovery_Precedence_sm
TIMP2	1	3	7	5	104	0	0	ENSG00000035862	Predicted_Tractable_ab_High_confidence	Unknown
DCN	1	2	12	5	105	0	0	ENSG00000011465	Predicted_Tractable_ab_High_confidence	Unknown
CRTAC1	1	4	4	3	106	0	0	ENSG00000095713	Predicted_Tractable_ab_High_confidence	Unknown
ADORA2A	1	0	1	3	107	0	0	ENSG00000128271	Predicted_Tractable_ab_High_confidence	Clinical_Precedence_sm
KLF2	1	3	4	6	108	0	0	ENSG00000127528	Unknown	Unknown
PTGER4	1	2	3	4	109	0	0	ENSG00000171522	Predicted_Tractable_ab_High_confidence	Clinical_Precedence_sm
NDST1	1	0	0	3	110	0	0	ENSG00000070614	Predicted_Tractable_ab_Medium_to_low_confidence	Discovery_Precedence_sm
RSPO2	1	5	8	2	111	0	0	ENSG00000147655	Predicted_Tractable_ab_High_confidence	Unknown
PTGDS	1	3	1	5	112	0	0	ENSG00000107317	Predicted_Tractable_ab_High_confidence	Clinical_Precedence_sm
MT2A	1	3	0	3	113	0	0	ENSG00000125148	Unknown	Unknown
NPY	1	0	4	2	114	0	0	ENSG00000122585	Predicted_Tractable_ab_High_confidence	Unknown
PAPSS2	1	1	7	2	115	0	0	ENSG00000198682	Unknown	Discovery_Precedence_sm
CASR	1	0	3	6	116	0	0	ENSG00000036828	Predicted_Tractable_ab_High_confidence	Clinical_Precedence_sm
TRPV4	1	3	7	3	117	0	0	ENSG00000111199	Predicted_Tractable_ab_High_confidence	Clinical_Precedence_sm
PTH	1	0	2	5	118	0	0	ENSG00000152266	Predicted_Tractable_ab_High_confidence	Unknown
SPHK2	1	1	4	2	119	0	0	ENSG00000063176	Unknown	Discovery_Precedence_sm
C5	1	1	4	5	120	0	0	ENSG00000106804	Clinical_Precedence_ab	Discovery_Precedence_sm
SFRP1	1	2	9	4	121	0	0	ENSG00000104332	Predicted_Tractable_ab_High_confidence	Discovery_Precedence_sm
SOST	1	2	2	4	122	0	0	ENSG00000167941	Clinical_Precedence_ab	Unknown
MMP3	1	5	22	7	123	0	0	ENSG00000149968	Predicted_Tractable_ab_High_confidence	Clinical_Precedence_sm
MFN2	1	0	0	3	124	0	0	ENSG00000116688	Predicted_Tractable_ab_Medium_to_low_confidence	Discovery_Precedence_sm
IL4	1	0	0	9	125	0	0	ENSG00000113520	Clinical_Precedence_ab	Unknown
CCN2	1	2	0	6	126	0	0	ENSG00000118523	Clinical_Precedence_ab	Unknown
LOXL2	1	3	9	3	127	0	0	ENSG00000134013	Clinical_Precedence_ab	Discovery_Precedence_sm
TNC	1	3	11	10	128	0	1	ENSG00000041982	Clinical_Precedence_ab	Unknown
TIMP3	1	5	8	7	129	0	0	ENSG00000100234	Predicted_Tractable_ab_High_confidence	Unknown
NELL1	1	2	0	4	130	0	0	ENSG00000165973	Predicted_Tractable_ab_Medium_to_low_confidence	Unknown
SULF2	1	5	8	3	131	0	0	ENSG00000196562	Predicted_Tractable_ab_Medium_to_low_confidence	Unknown
COL5A1	1	7	8	4	132	0	0	ENSG00000130635	Predicted_Tractable_ab_High_confidence	Unknown
COL2A1	1	6	8	10	133	0	0	ENSG00000139219	Predicted_Tractable_ab_High_confidence	Predicted_Tractable_sm
HYAL2	1	1	1	2	134	0	0	ENSG00000068001	Predicted_Tractable_ab_High_confidence	Unknown
IL6R	1	4	5	5	135	0	0	ENSG00000160712	Clinical_Precedence_ab	Discovery_Precedence_sm
MC1R	1	2	0	3	136	0	0	ENSG00000258839	Predicted_Tractable_ab_High_confidence	Discovery_Precedence_sm
IL18	1	1	3	7	137	0	0	ENSG00000150782	Clinical_Precedence_ab	Unknown
DDIT4	1	5	6	4	138	0	0	ENSG00000168209	Unknown	Unknown
MINK1	1	1	2	2	139	0	0	ENSG00000141503	Unknown	Discovery_Precedence_sm
WNT16	1	4	0	4	140	0	0	ENSG00000002745	Predicted_Tractable_ab_High_confidence	Unknown
DNAJC3	1	0	2	1	141	0	0	ENSG00000102580	Predicted_Tractable_ab_High_confidence	Unknown
F2RL1	1	0	5	1	142	0	0	ENSG00000164251	Predicted_Tractable_ab_High_confidence	Discovery_Precedence_sm
MEPE	0	2	1	2	143	0	0	ENSG00000152595	Predicted_Tractable_ab_High_confidence	Unknown
IL1RN	1	0	3	7	144	0	0	ENSG00000136689	Predicted_Tractable_ab_High_confidence	Unknown
CCL2	1	5	13	9	145	0	0	ENSG00000108691	Clinical_Precedence_ab	Discovery_Precedence_sm
TRPV6	1	0	0	3	146	0	0	ENSG00000165125	Predicted_Tractable_ab_High_confidence	Discovery_Precedence_sm
IL36RN	1	0	0	2	147	0	0	ENSG00000136695	Predicted_Tractable_ab_High_confidence	Unknown
GDF5	1	4	7	3	148	0	1	ENSG00000125965	Predicted_Tractable_ab_High_confidence	Unknown
SLC39A8	1	0	1	1	149	0	1	ENSG00000138821	Predicted_Tractable_ab_High_confidence	Unknown
ZFP36L1	1	3	3	4	150	0	0	ENSG00000185650	Unknown	Unknown
CDH7	0	0	3	2	151	0	0	ENSG00000081138	Predicted_Tractable_ab_High_confidence	Unknown
CCR1	1	3	6	3	152	0	0	ENSG00000163823	Predicted_Tractable_ab_High_confidence	Clinical_Precedence_sm
CNR2	1	0	5	1	153	0	0	ENSG00000188822	Predicted_Tractable_ab_High_confidence	Clinical_Precedence_sm
FABP4	1	5	9	3	154	0	0	ENSG00000170323	Unknown	Discovery_Precedence_sm
SOX9	1	1	9	15	155	0	0	ENSG00000125398	Unknown	Unknown
TUT7	1	0	1	3	156	0	0	ENSG00000083223	Unknown	Discovery_Precedence_sm
AGER	1	1	0	7	157	0	0	ENSG00000204305	Predicted_Tractable_ab_High_confidence	Discovery_Precedence_sm
FBXW12	0	0	0	1	158	0	0	ENSG00000164049	Unknown	Unknown
CSF2	1	1	2	5	159	0	0	ENSG00000164400	Clinical_Precedence_ab	Unknown
LEPR	1	0	8	4	160	0	0	ENSG00000116678	Predicted_Tractable_ab_High_confidence	Discovery_Precedence_sm
EXT1	1	3	6	5	161	0	0	ENSG00000182197	Predicted_Tractable_ab_Medium_to_low_confidence	Unknown
ITGA1	1	1	2	9	162	0	0	ENSG00000213949	Predicted_Tractable_ab_High_confidence	Unknown
RORA	1	3	5	6	163	0	0	ENSG00000069667	Unknown	Discovery_Precedence_sm
COL6A1	1	6	12	8	164	0	0	ENSG00000142156	Predicted_Tractable_ab_High_confidence	Unknown
ELF3	1	4	1	4	165	0	0	ENSG00000163435	Unknown	Discovery_Precedence_sm
PHLPP2	1	0	2	6	166	0	0	ENSG00000040199	Unknown	Unknown
CCDC110	0	0	0	1	167	0	0	ENSG00000168491	Unknown	Unknown
SIK3	1	1	0	4	168	0	0	ENSG00000160584	Unknown	Discovery_Precedence_sm
GRIA4	1	0	2	3	169	0	0	ENSG00000152578	Predicted_Tractable_ab_High_confidence	Clinical_Precedence_sm
IL6	1	6	10	12	170	0	0	ENSG00000136244	Clinical_Precedence_ab	Discovery_Precedence_sm
WNT7A	1	1	2	7	171	0	0	ENSG00000154764	Predicted_Tractable_ab_High_confidence	Discovery_Precedence_sm
CD9	1	1	2	3	172	0	0	ENSG00000010278	Predicted_Tractable_ab_High_confidence	Unknown
CD14	1	5	11	3	173	0	0	ENSG00000170458	Clinical_Precedence_ab	Unknown
WNT3A	1	0	0	8	174	0	0	ENSG00000154342	Predicted_Tractable_ab_High_confidence	Discovery_Precedence_sm
CCN3	1	3	0	10	175	0	0	ENSG00000136999	Predicted_Tractable_ab_Medium_to_low_confidence	Unknown
TNFSF11	1	6	5	7	176	0	0	ENSG00000120659	Clinical_Precedence_ab	Unknown
FOXP2	1	1	5	2	177	0	0	ENSG00000128573	Unknown	Unknown
CCR9	0	0	3	1	178	0	0	ENSG00000173585	Predicted_Tractable_ab_High_confidence	Clinical_Precedence_sm
MATN2	1	8	10	5	179	0	0	ENSG00000132561	Predicted_Tractable_ab_Medium_to_low_confidence	Unknown
FGF23	1	2	2	11	180	0	0	ENSG00000118972	Clinical_Precedence_ab	Discovery_Precedence_sm
CCR8	0	0	0	2	181	0	0	ENSG00000179934	Predicted_Tractable_ab_High_confidence	Discovery_Precedence_sm
NID2	1	4	4	7	182	0	0	ENSG00000087303	Predicted_Tractable_ab_High_confidence	Unknown
TGFB1I1	1	2	2	8	183	0	0	ENSG00000140682	Predicted_Tractable_ab_Medium_to_low_confidence	Unknown
TNKS2	1	0	0	4	184	0	0	ENSG00000107854	Unknown	Discovery_Precedence_sm
C7	0	2	6	3	185	0	0	ENSG00000112936	Predicted_Tractable_ab_High_confidence	Unknown
NUCB2	1	2	1	2	186	0	0	ENSG00000070081	Predicted_Tractable_ab_High_confidence	Unknown
TFEB	1	0	2	5	187	0	0	ENSG00000112561	Unknown	Unknown
SDC4	1	7	0	14	188	0	0	ENSG00000124145	Predicted_Tractable_ab_High_confidence	Unknown
CD47	1	1	0	4	189	0	0	ENSG00000196776	Predicted_Tractable_ab_High_confidence	Unknown
BBS1	1	0	0	3	190	0	0	ENSG00000174483	Unknown	Unknown
CCR5	1	3	7	8	191	0	0	ENSG00000160791	Clinical_Precedence_ab	Clinical_Precedence_sm
IFT88	1	1	2	1	192	0	0	ENSG00000032742	Unknown	Unknown
HSPG2	1	2	5	6	193	0	0	ENSG00000142798	Predicted_Tractable_ab_High_confidence	Unknown
BRD3	1	0	3	8	194	0	0	ENSG00000169925	Unknown	Clinical_Precedence_sm
GRIA2	1	6	4	3	195	0	0	ENSG00000120251	Predicted_Tractable_ab_High_confidence	Clinical_Precedence_sm
PLAU	1	3	10	7	196	0	0	ENSG00000122861	Predicted_Tractable_ab_High_confidence	Discovery_Precedence_sm
ABAT	1	0	1	3	197	0	0	ENSG00000183044	Unknown	Clinical_Precedence_sm
CXCR2	1	3	3	2	198	0	0	ENSG00000180871	Predicted_Tractable_ab_High_confidence	Clinical_Precedence_sm
RUNX2	1	3	6	25	199	0	1	ENSG00000124813	Unknown	Unknown
CCL13	0	0	0	6	200	0	0	ENSG00000181374	Predicted_Tractable_ab_High_confidence	Unknown
CD59	1	0	2	4	201	0	0	ENSG00000085063	Predicted_Tractable_ab_High_confidence	Unknown
NR1I2	1	0	1	4	202	0	0	ENSG00000144852	Unknown	Discovery_Precedence_sm
ADAM15	1	1	3	5	203	0	0	ENSG00000143537	Predicted_Tractable_ab_High_confidence	Unknown
EGLN1	1	1	0	7	204	0	0	ENSG00000135766	Unknown	Clinical_Precedence_sm
IL22RA2	0	0	0	1	205	0	0	ENSG00000164485	Predicted_Tractable_ab_High_confidence	Unknown
MCAT	1	0	0	2	206	0	0	ENSG00000100294	Unknown	Discovery_Precedence_sm
NAAA	1	0	1	6	207	0	0	ENSG00000138744	Predicted_Tractable_ab_Medium_to_low_confidence	Discovery_Precedence_sm
SMO	1	5	4	9	208	0	1	ENSG00000128602	Predicted_Tractable_ab_High_confidence	Clinical_Precedence_sm
CRP	1	0	2	8	209	0	0	ENSG00000132693	Predicted_Tractable_ab_Medium_to_low_confidence	Discovery_Precedence_sm
IL6ST	1	0	1	8	210	0	0	ENSG00000134352	Predicted_Tractable_ab_High_confidence	Predicted_Tractable_sm
FGF18	1	2	4	9	211	0	0	ENSG00000156427	Predicted_Tractable_ab_High_confidence	Predicted_Tractable_sm
DROSHA	1	0	0	5	212	0	0	ENSG00000113360	Unknown	Unknown
THBS1	1	4	2	17	213	0	0	ENSG00000137801	Predicted_Tractable_ab_High_confidence	Discovery_Precedence_sm
IL1B	1	1	3	11	214	0	0	ENSG00000125538	Clinical_Precedence_ab	Discovery_Precedence_sm
NCAM1	1	4	3	9	215	0	0	ENSG00000149294	Clinical_Precedence_ab	Predicted_Tractable_sm
IRF4	1	5	6	5	216	0	0	ENSG00000137265	Unknown	Unknown
DEFB106B	0	0	0	1	217	0	0	ENSG00000187082	Predicted_Tractable_ab_High_confidence	Unknown
AGTR1	1	1	9	6	218	0	0	ENSG00000144891	Predicted_Tractable_ab_High_confidence	Clinical_Precedence_sm
GLI2	1	2	6	10	219	0	0	ENSG00000074047	Unknown	Predicted_Tractable_sm
SERPINE1	1	3	14	13	220	0	0	ENSG00000106366	Predicted_Tractable_ab_High_confidence	Clinical_Precedence_sm
DOT1L	1	1	1	4	221	0	1	ENSG00000104885	Unknown	Discovery_Precedence_sm
POMC	1	0	1	9	222	0	0	ENSG00000115138	Predicted_Tractable_ab_High_confidence	Discovery_Precedence_sm
SMAD6	1	3	2	9	223	0	0	ENSG00000137834	Unknown	Unknown
LRP5	1	5	0	11	224	0	0	ENSG00000162337	Predicted_Tractable_ab_High_confidence	Unknown
MPST	1	2	4	2	225	0	0	ENSG00000128309	Unknown	Discovery_Precedence_sm
C3	1	5	6	5	226	0	0	ENSG00000125730	Predicted_Tractable_ab_High_confidence	Predicted_Tractable_sm
HES1	1	4	4	10	227	0	0	ENSG00000114315	Unknown	Unknown
PPARD	1	1	1	6	228	0	0	ENSG00000112033	Unknown	Clinical_Precedence_sm
ITGB3	1	3	3	18	229	0	0	ENSG00000259207	Clinical_Precedence_ab	Clinical_Precedence_sm
TTR	1	2	1	6	230	0	0	ENSG00000118271	Predicted_Tractable_ab_High_confidence	Clinical_Precedence_sm
FOXC1	1	3	5	5	231	0	0	ENSG00000054598	Unknown	Unknown
GDF7	0	4	2	2	232	0	0	ENSG00000143869	Predicted_Tractable_ab_Medium_to_low_confidence	Unknown
GRIA1	1	1	3	4	233	0	0	ENSG00000155511	Predicted_Tractable_ab_High_confidence	Clinical_Precedence_sm
ASIC2	0	0	0	1	234	0	0	ENSG00000108684	Predicted_Tractable_ab_High_confidence	Unknown
RHEB	1	0	3	10	235	0	0	ENSG00000106615	Predicted_Tractable_ab_Medium_to_low_confidence	Discovery_Precedence_sm
CCL7	0	2	7	6	236	0	0	ENSG00000108688	Predicted_Tractable_ab_Medium_to_low_confidence	Unknown
ITGA5	1	4	12	18	237	0	0	ENSG00000161638	Clinical_Precedence_ab	Discovery_Precedence_sm
ESRRG	1	0	3	3	238	0	0	ENSG00000196482	Unknown	Clinical_Precedence_sm
CCL19	0	2	4	2	239	0	0	ENSG00000172724	Predicted_Tractable_ab_High_confidence	Unknown
PBXIP1	1	0	2	4	240	0	0	ENSG00000163346	Unknown	Unknown
ACKR2	0	4	9	4	241	0	0	ENSG00000144648	Predicted_Tractable_ab_High_confidence	Predicted_Tractable_sm
BMP7	1	1	5	6	242	0	0	ENSG00000101144	Predicted_Tractable_ab_High_confidence	Unknown
ANXA6	1	1	3	3	243	0	0	ENSG00000197043	Unknown	Predicted_Tractable_sm
CCL11	0	0	3	4	244	0	0	ENSG00000172156	Clinical_Precedence_ab	Unknown
COL1A1	1	7	6	12	245	0	0	ENSG00000108821	Predicted_Tractable_ab_High_confidence	Unknown
CD274	1	3	1	3	246	0	0	ENSG00000120217	Clinical_Precedence_ab	Discovery_Precedence_sm
NGF	1	9	6	12	247	0	0	ENSG00000134259	Clinical_Precedence_ab	Predicted_Tractable_sm
ACKR4	0	1	2	2	248	0	0	ENSG00000129048	Predicted_Tractable_ab_High_confidence	Predicted_Tractable_sm
NT5E	1	6	15	9	249	0	0	ENSG00000135318	Predicted_Tractable_ab_High_confidence	Discovery_Precedence_sm
CCL8	0	3	6	3	250	0	0	ENSG00000108700	Predicted_Tractable_ab_Medium_to_low_confidence	Unknown
DDR2	1	2	9	16	251	0	0	ENSG00000162733	Predicted_Tractable_ab_High_confidence	Clinical_Precedence_sm
TGFA	1	2	6	13	252	0	1	ENSG00000163235	Predicted_Tractable_ab_High_confidence	Unknown
CCL24	0	0	4	1	253	0	0	ENSG00000106178	Predicted_Tractable_ab_Medium_to_low_confidence	Unknown
ATG5	1	0	2	11	254	0	0	ENSG00000057663	Unknown	Unknown
TNKS	1	0	1	6	255	0	0	ENSG00000173273	Unknown	Discovery_Precedence_sm
TREM1	0	5	2	1	256	0	0	ENSG00000124731	Predicted_Tractable_ab_High_confidence	Discovery_Precedence_sm
OCRL	1	0	0	1	257	0	0	ENSG00000122126	Predicted_Tractable_ab_High_confidence	Discovery_Precedence_sm
MDK	1	3	10	8	258	0	0	ENSG00000110492	Predicted_Tractable_ab_High_confidence	Unknown
NAMPT	1	8	0	4	259	0	0	ENSG00000105835	Predicted_Tractable_ab_High_confidence	Clinical_Precedence_sm
BRD2	1	2	0	10	260	0	0	ENSG00000204256	Unknown	Clinical_Precedence_sm
LRP6	1	0	3	17	261	0	0	ENSG00000070018	Predicted_Tractable_ab_High_confidence	Discovery_Precedence_sm
PHLPP1	1	1	7	10	262	0	0	ENSG00000081913	Predicted_Tractable_ab_High_confidence	Discovery_Precedence_sm
SAT2	0	3	4	5	263	0	0	ENSG00000141504	Unknown	Discovery_Precedence_sm
LDLR	1	2	4	5	264	0	0	ENSG00000130164	Predicted_Tractable_ab_High_confidence	Discovery_Precedence_sm
ACKR1	0	4	3	2	265	0	0	ENSG00000213088	Predicted_Tractable_ab_High_confidence	Predicted_Tractable_sm
PGAM1	1	1	0	5	266	0	0	ENSG00000171314	Predicted_Tractable_ab_High_confidence	Discovery_Precedence_sm
CASP1	1	1	1	7	267	0	0	ENSG00000137752	Predicted_Tractable_ab_High_confidence	Clinical_Precedence_sm
AXIN2	1	2	0	9	268	0	0	ENSG00000168646	Unknown	Predicted_Tractable_sm
DDR1	1	1	1	16	269	0	0	ENSG00000204580	Predicted_Tractable_ab_High_confidence	Discovery_Precedence_sm
IGF2	1	4	6	11	270	0	0	ENSG00000167244	Clinical_Precedence_ab	Unknown
PTGS2	1	6	14	14	271	0	0	ENSG00000073756	Predicted_Tractable_ab_Medium_to_low_confidence	Clinical_Precedence_sm
CEL	0	0	1	2	272	0	0	ENSG00000170835	Predicted_Tractable_ab_High_confidence	Predicted_Tractable_sm
FGF1	1	4	8	11	273	0	0	ENSG00000113578	Predicted_Tractable_ab_High_confidence	Clinical_Precedence_sm
TWIST1	1	3	8	12	274	0	0	ENSG00000122691	Unknown	Unknown
FOXO4	1	0	5	15	275	0	0	ENSG00000184481	Unknown	Unknown
CCR10	0	1	1	2	276	0	0	ENSG00000184451	Predicted_Tractable_ab_High_confidence	Discovery_Precedence_sm
IL17RA	1	2	1	4	277	0	0	ENSG00000177663	Clinical_Precedence_ab	Unknown
CLOCK	1	0	1	6	278	0	0	ENSG00000134852	Unknown	Unknown
CXCR4	1	4	2	13	279	0	0	ENSG00000121966	Clinical_Precedence_ab	Clinical_Precedence_sm
FLT4	1	1	2	20	280	0	0	ENSG00000037280	Clinical_Precedence_ab	Clinical_Precedence_sm
ANP32A	1	0	0	4	281	0	0	ENSG00000140350	Unknown	Unknown
TACR2	0	0	5	1	282	0	0	ENSG00000075073	Predicted_Tractable_ab_High_confidence	Clinical_Precedence_sm
TLR4	1	1	7	11	283	0	0	ENSG00000136869	Predicted_Tractable_ab_High_confidence	Clinical_Precedence_sm
EPHB4	1	0	4	12	284	0	0	ENSG00000196411	Predicted_Tractable_ab_High_confidence	Clinical_Precedence_sm
CCL3L3	0	2	0	3	285	0	0	ENSG00000276085	Predicted_Tractable_ab_High_confidence	Unknown
HMGB2	1	6	5	7	286	0	0	ENSG00000164104	Predicted_Tractable_ab_High_confidence	Unknown
KREMEN1	0	3	4	2	287	0	0	ENSG00000183762	Predicted_Tractable_ab_Medium_to_low_confidence	Unknown
ATF3	1	5	8	13	288	0	0	ENSG00000162772	Unknown	Unknown
EFEMP1	1	4	5	6	289	0	0	ENSG00000115380	Predicted_Tractable_ab_High_confidence	Unknown
CCL1	0	0	0	1	290	0	0	ENSG00000108702	Predicted_Tractable_ab_High_confidence	Unknown
SOD2	1	7	7	8	291	0	0	ENSG00000285441	Unknown	Predicted_Tractable_sm
SOD2	1	7	7	8	291	0	0	ENSG00000112096	Unknown	Predicted_Tractable_sm
NCF1	1	2	2	13	292	0	0	ENSG00000158517	Predicted_Tractable_ab_High_confidence	Predicted_Tractable_sm
SOSTDC1	0	0	1	2	293	0	0	ENSG00000171243	Predicted_Tractable_ab_High_confidence	Unknown
IL21R	0	4	6	1	294	0	0	ENSG00000103522	Predicted_Tractable_ab_High_confidence	Discovery_Precedence_sm
EFNB2	1	2	6	4	295	0	0	ENSG00000125266	Predicted_Tractable_ab_High_confidence	Predicted_Tractable_sm
MAG	0	0	1	7	296	0	0	ENSG00000105695	Clinical_Precedence_ab	Unknown
ROCK2	1	0	4	6	297	0	0	ENSG00000134318	Predicted_Tractable_ab_Medium_to_low_confidence	Clinical_Precedence_sm
DNMT3B	1	0	6	6	298	0	0	ENSG00000088305	Unknown	Discovery_Precedence_sm
A2M	1	5	1	15	299	0	0	ENSG00000175899	Predicted_Tractable_ab_High_confidence	Predicted_Tractable_sm
IL20RB	0	0	5	2	300	0	0	ENSG00000174564	Predicted_Tractable_ab_High_confidence	Unknown
PTGDR2	0	0	4	2	301	0	0	ENSG00000183134	Predicted_Tractable_ab_High_confidence	Clinical_Precedence_sm
IL20RA	0	0	1	4	302	0	0	ENSG00000016402	Predicted_Tractable_ab_High_confidence	Unknown
TACR3	0	0	0	1	303	0	0	ENSG00000169836	Predicted_Tractable_ab_High_confidence	Clinical_Precedence_sm
MIF	1	1	3	9	304	0	0	ENSG00000240972	Predicted_Tractable_ab_High_confidence	Discovery_Precedence_sm
CCL16	0	0	0	3	305	0	0	ENSG00000275152	Predicted_Tractable_ab_High_confidence	Unknown
FGF2	1	1	7	19	306	0	0	ENSG00000138685	Predicted_Tractable_ab_High_confidence	Discovery_Precedence_sm
NEDD9	1	3	3	10	307	0	0	ENSG00000111859	Predicted_Tractable_ab_High_confidence	Unknown
GABARAP	1	0	0	3	308	0	0	ENSG00000170296	Predicted_Tractable_ab_Medium_to_low_confidence	Unknown
PINK1	1	0	3	12	309	0	0	ENSG00000158828	Predicted_Tractable_ab_Medium_to_low_confidence	Predicted_Tractable_sm
CKLF	0	1	1	2	310	0	0	ENSG00000217555	Predicted_Tractable_ab_High_confidence	Unknown
NOG	0	4	1	4	311	0	0	ENSG00000183691	Predicted_Tractable_ab_High_confidence	Unknown
CCL27	0	0	1	1	312	0	0	ENSG00000213927	Predicted_Tractable_ab_High_confidence	Unknown
TNR	0	4	2	1	313	0	0	ENSG00000116147	Predicted_Tractable_ab_High_confidence	Unknown
ASPA	0	1	7	4	314	0	0	ENSG00000108381	Unknown	Discovery_Precedence_sm
MAP2K2	1	0	1	13	315	0	0	ENSG00000126934	Unknown	Clinical_Precedence_sm
ARPC2	1	0	1	3	316	0	0	ENSG00000163466	Unknown	Unknown
APOA1	1	0	2	8	317	0	0	ENSG00000118137	Predicted_Tractable_ab_High_confidence	Discovery_Precedence_sm
GJA1	1	6	10	13	318	0	0	ENSG00000152661	Predicted_Tractable_ab_High_confidence	Unknown
IGF1	1	1	14	16	319	0	0	ENSG00000017427	Clinical_Precedence_ab	Discovery_Precedence_sm
BACH1	1	0	0	8	320	0	0	ENSG00000156273	Unknown	Predicted_Tractable_sm
NOTCH2	1	0	0	12	321	0	0	ENSG00000134250	Clinical_Precedence_ab	Predicted_Tractable_sm
KDM6B	1	2	1	3	322	0	0	ENSG00000132510	Unknown	Discovery_Precedence_sm
ERRFI1	1	5	10	9	323	0	0	ENSG00000116285	Predicted_Tractable_ab_Medium_to_low_confidence	Unknown
MCL1	1	2	2	13	324	0	0	ENSG00000143384	Predicted_Tractable_ab_Medium_to_low_confidence	Clinical_Precedence_sm
SPP1	1	6	5	13	325	0	0	ENSG00000118785	Predicted_Tractable_ab_High_confidence	Unknown
VEGFA	1	4	6	21	326	0	0	ENSG00000112715	Clinical_Precedence_ab	Discovery_Precedence_sm
SMAD7	1	4	4	21	327	0	0	ENSG00000101665	Predicted_Tractable_ab_High_confidence	Unknown
FGFR3	1	7	4	21	328	0	0	ENSG00000068078	Predicted_Tractable_ab_High_confidence	Clinical_Precedence_sm
CEBPB	1	3	3	35	329	0	0	ENSG00000172216	Unknown	Unknown
CCL26	0	1	6	3	330	0	0	ENSG00000006606	Predicted_Tractable_ab_High_confidence	Unknown
KDR	1	2	3	23	331	0	0	ENSG00000128052	Clinical_Precedence_ab	Clinical_Precedence_sm
TAS2R38	0	0	0	2	332	0	0	ENSG00000257138	Predicted_Tractable_ab_High_confidence	Unknown
CILP2	0	3	9	2	333	0	0	ENSG00000160161	Predicted_Tractable_ab_High_confidence	Unknown
BMPR1A	1	1	3	19	334	0	0	ENSG00000107779	Predicted_Tractable_ab_High_confidence	Discovery_Precedence_sm
CCL3L1	0	0	2	2	335	0	0
ROCK1	1	0	0	10	336	0	0	ENSG00000067900	Predicted_Tractable_ab_High_confidence	Clinical_Precedence_sm
HSPA2	1	4	2	17	337	0	0	ENSG00000126803	Predicted_Tractable_ab_Medium_to_low_confidence	Discovery_Precedence_sm
DDIT3	1	5	3	13	338	0	0	ENSG00000175197	Unknown	Discovery_Precedence_sm
GHRHR	0	0	0	1	339	0	0	ENSG00000106128	Predicted_Tractable_ab_High_confidence	Predicted_Tractable_sm
CCL21	0	0	7	3	340	0	0	ENSG00000137077	Predicted_Tractable_ab_High_confidence	Unknown
ZNF382	0	0	2	1	341	0	0	ENSG00000161298	Unknown	Unknown
GPR39	0	0	1	2	342	0	0	ENSG00000183840	Predicted_Tractable_ab_High_confidence	Discovery_Precedence_sm
PITX1	1	2	6	7	343	0	0	ENSG00000069011	Unknown	Unknown
HHIP	0	2	9	2	344	0	0	ENSG00000164161	Predicted_Tractable_ab_Medium_to_low_confidence	Predicted_Tractable_sm
SMURF2	1	1	3	15	345	0	0	ENSG00000108854	Predicted_Tractable_ab_High_confidence	Predicted_Tractable_sm
MTF1	1	0	0	2	346	0	0	ENSG00000188786	Unknown	Unknown
FOXD3	0	0	0	1	347	0	0	ENSG00000187140	Unknown	Unknown
NCOA3	1	0	0	19	348	0	1	ENSG00000124151	Unknown	Discovery_Precedence_sm
APOE	1	4	6	10	349	0	0	ENSG00000130203	Predicted_Tractable_ab_High_confidence	Discovery_Precedence_sm
PPARA	1	0	6	16	350	0	0	ENSG00000186951	Unknown	Clinical_Precedence_sm
NFE2L2	1	1	5	24	351	0	0	ENSG00000116044	Predicted_Tractable_ab_High_confidence	Clinical_Precedence_sm
AXIN1	1	1	1	19	352	0	0	ENSG00000103126	Predicted_Tractable_ab_Medium_to_low_confidence	Discovery_Precedence_sm
ADAM11	0	2	5	1	353	0	0	ENSG00000073670	Predicted_Tractable_ab_High_confidence	Unknown
ERG	1	0	1	10	354	0	1	ENSG00000157554	Unknown	Discovery_Precedence_sm
S100A9	1	8	3	11	355	0	0	ENSG00000163220	Predicted_Tractable_ab_High_confidence	Unknown
FBLN2	0	4	4	4	356	0	0	ENSG00000163520	Predicted_Tractable_ab_High_confidence	Unknown
CBX4	1	1	0	1	357	0	0	ENSG00000141582	Unknown	Discovery_Precedence_sm
PPP3CA	1	0	2	14	358	0	0	ENSG00000138814	Predicted_Tractable_ab_High_confidence	Predicted_Tractable_sm
ROPN1L	0	2	1	4	359	0	0	ENSG00000145491	Predicted_Tractable_ab_Medium_to_low_confidence	Unknown
BRD4	1	0	1	13	360	0	0	ENSG00000141867	Unknown	Clinical_Precedence_sm
FZD9	0	5	3	4	361	0	0	ENSG00000188763	Predicted_Tractable_ab_High_confidence	Unknown
MMP14	0	4	13	9	362	0	0	ENSG00000157227	Predicted_Tractable_ab_High_confidence	Discovery_Precedence_sm
WIF1	0	3	9	5	363	0	0	ENSG00000156076	Predicted_Tractable_ab_Medium_to_low_confidence	Discovery_Precedence_sm
CCR3	0	0	4	3	364	0	0	ENSG00000183625	Predicted_Tractable_ab_High_confidence	Discovery_Precedence_sm
MFAP2	0	3	10	2	365	0	0	ENSG00000117122	Predicted_Tractable_ab_High_confidence	Unknown
ASIP	0	2	0	4	366	0	0	ENSG00000101440	Predicted_Tractable_ab_Medium_to_low_confidence	Unknown
WNT1	0	1	0	9	367	0	0	ENSG00000125084	Predicted_Tractable_ab_High_confidence	Unknown
GRK1	0	0	0	5	368	0	0	ENSG00000185974	Unknown	Discovery_Precedence_sm
EPAS1	1	4	1	24	369	0	0	ENSG00000116016	Unknown	Discovery_Precedence_sm
IL1RL2	0	0	2	4	370	0	0	ENSG00000115598	Predicted_Tractable_ab_High_confidence	Unknown
IL10RB	0	0	2	1	371	0	0	ENSG00000243646	Predicted_Tractable_ab_High_confidence	Unknown
STK4	1	0	0	12	372	0	0	ENSG00000101109	Unknown	Predicted_Tractable_sm
PTCH2	0	2	2	3	373	0	0	ENSG00000117425	Predicted_Tractable_ab_Medium_to_low_confidence	Unknown
DPY19L3	0	0	0	1	374	0	0	ENSG00000178904	Predicted_Tractable_ab_Medium_to_low_confidence	Unknown
NR4A1	1	3	4	17	375	0	0	ENSG00000123358	Unknown	Discovery_Precedence_sm
STK3	1	0	1	5	376	0	0	ENSG00000104375	Unknown	Discovery_Precedence_sm
MGP	0	7	10	3	377	0	0	ENSG00000111341	Predicted_Tractable_ab_Medium_to_low_confidence	Unknown
IL24	0	1	0	8	378	0	0	ENSG00000162892	Predicted_Tractable_ab_High_confidence	Unknown
ADAMTS4	0	5	14	3	379	0	0	ENSG00000158859	Predicted_Tractable_ab_High_confidence	Discovery_Precedence_sm
FOXO1	1	3	1	31	380	0	0	ENSG00000150907	Unknown	Discovery_Precedence_sm
FZD8	0	6	5	6	381	0	0	ENSG00000177283	Clinical_Precedence_ab	Unknown
FZD4	0	2	6	6	382	0	0	ENSG00000174804	Predicted_Tractable_ab_High_confidence	Discovery_Precedence_sm
NCR2	0	0	0	1	383	0	0	ENSG00000096264	Predicted_Tractable_ab_High_confidence	Unknown
GRK3	0	1	1	7	384	0	0	ENSG00000100077	Predicted_Tractable_ab_High_confidence	Discovery_Precedence_sm
GAS1	0	7	8	2	385	0	0	ENSG00000180447	Predicted_Tractable_ab_High_confidence	Unknown
CXCL13	0	1	2	2	386	0	0	ENSG00000156234	Predicted_Tractable_ab_High_confidence	Unknown
ITGA11	0	6	5	4	387	0	0	ENSG00000137809	Predicted_Tractable_ab_High_confidence	Unknown
MAP3K5	1	2	2	20	388	0	0	ENSG00000197442	Unknown	Clinical_Precedence_sm
GHSR	0	0	0	2	389	0	0	ENSG00000121853	Predicted_Tractable_ab_High_confidence	Clinical_Precedence_sm
GRN	1	2	3	9	390	0	0	ENSG00000030582	Predicted_Tractable_ab_High_confidence	Unknown
COL4A4	0	0	5	3	391	0	0	ENSG00000081052	Clinical_Precedence_ab	Unknown
RIPK1	1	0	1	13	392	0	0	ENSG00000137275	Predicted_Tractable_ab_Medium_to_low_confidence	Discovery_Precedence_sm
ACVR1C	0	2	10	3	393	0	0	ENSG00000123612	Predicted_Tractable_ab_High_confidence	Predicted_Tractable_sm
CXCR5	0	0	5	2	394	0	0	ENSG00000160683	Predicted_Tractable_ab_High_confidence	Predicted_Tractable_sm
CD36	0	3	2	11	395	0	0	ENSG00000135218	Predicted_Tractable_ab_High_confidence	Unknown
OR1E1	0	0	0	1	396	0	0	ENSG00000180016	Predicted_Tractable_ab_High_confidence	Unknown
SETDB1	1	0	0	7	397	0	0	ENSG00000143379	Unknown	Discovery_Precedence_sm
CCRL2	0	0	3	2	398	0	0	ENSG00000121797	Predicted_Tractable_ab_High_confidence	Predicted_Tractable_sm
FZD6	0	0	4	5	399	0	0	ENSG00000164930	Predicted_Tractable_ab_High_confidence	Unknown
COL4A6	0	0	0	5	400	0	0	ENSG00000197565	Predicted_Tractable_ab_High_confidence	Unknown
TGFB2	0	1	9	7	401	0	0	ENSG00000092969	Clinical_Precedence_ab	Unknown
HPGDS	0	4	6	1	402	0	0	ENSG00000163106	Unknown	Discovery_Precedence_sm
JPH3	0	0	0	1	403	0	1	ENSG00000154118	Predicted_Tractable_ab_Medium_to_low_confidence	Unknown
LAGE3	0	2	2	1	404	0	0	ENSG00000196976	Unknown	Unknown
TRAF3	1	1	1	14	405	0	0	ENSG00000131323	Unknown	Unknown
DGCR8	1	0	2	6	406	0	0	ENSG00000128191	Unknown	Unknown
SERPINF2	0	0	2	2	407	0	0	ENSG00000167711	Predicted_Tractable_ab_High_confidence	Unknown
CLK2	1	0	0	4	408	0	0	ENSG00000176444	Unknown	Discovery_Precedence_sm
RBPJ	1	1	3	12	409	0	0	ENSG00000168214	Unknown	Predicted_Tractable_sm
BECN1	1	0	0	19	410	0	0	ENSG00000126581	Unknown	Unknown
NFATC1	1	3	3	22	411	0	0	ENSG00000131196	Unknown	Predicted_Tractable_sm
FOXO3	1	3	1	27	412	0	0	ENSG00000118689	Unknown	Unknown
ELN	0	4	7	5	413	0	0	ENSG00000049540	Predicted_Tractable_ab_High_confidence	Unknown
MRGPRX2	0	0	0	1	414	0	0	ENSG00000183695	Predicted_Tractable_ab_Medium_to_low_confidence	Predicted_Tractable_sm
WNT5A	0	6	8	10	415	0	0	ENSG00000114251	Predicted_Tractable_ab_High_confidence	Unknown
NODAL	0	1	0	3	416	0	0	ENSG00000156574	Predicted_Tractable_ab_Medium_to_low_confidence	Unknown
KREMEN2	0	0	0	2	417	0	0	ENSG00000131650	Predicted_Tractable_ab_High_confidence	Unknown
CCL5	0	0	6	10	418	0	0	ENSG00000271503	Predicted_Tractable_ab_High_confidence	Discovery_Precedence_sm
CXCL10	0	2	3	3	419	0	0	ENSG00000169245	Clinical_Precedence_ab	Predicted_Tractable_sm
BCL2	1	0	2	22	420	0	0	ENSG00000171791	Predicted_Tractable_ab_Medium_to_low_confidence	Clinical_Precedence_sm
SSTR4	0	0	0	1	421	0	0	ENSG00000132671	Predicted_Tractable_ab_High_confidence	Discovery_Precedence_sm
MECP2	1	2	0	10	422	0	0	ENSG00000169057	Unknown	Unknown
BCAN	0	0	1	3	423	0	0	ENSG00000132692	Predicted_Tractable_ab_High_confidence	Unknown
TSC1	1	0	1	18	424	0	0	ENSG00000165699	Predicted_Tractable_ab_High_confidence	Unknown
FZD5	0	4	2	9	425	0	0	ENSG00000163251	Clinical_Precedence_ab	Discovery_Precedence_sm
PLG	0	0	0	14	426	0	0	ENSG00000122194	Predicted_Tractable_ab_High_confidence	Clinical_Precedence_sm
KAT2B	1	1	7	28	427	0	0	ENSG00000114166	Unknown	Discovery_Precedence_sm
CCL15	0	0	0	1	428	0	0	ENSG00000275718	Predicted_Tractable_ab_Medium_to_low_confidence	Unknown
GRM7	0	0	1	6	429	0	0	ENSG00000196277	Predicted_Tractable_ab_High_confidence	Discovery_Precedence_sm
PTCH1	1	4	5	11	430	0	0	ENSG00000185920	Predicted_Tractable_ab_High_confidence	Discovery_Precedence_sm
ADRA2A	0	1	11	8	431	0	0	ENSG00000150594	Predicted_Tractable_ab_High_confidence	Clinical_Precedence_sm
FZD1	0	7	14	6	432	0	0	ENSG00000157240	Clinical_Precedence_ab	Unknown
COL5A2	0	8	14	3	433	0	0	ENSG00000204262	Predicted_Tractable_ab_High_confidence	Unknown
WNT3	0	2	0	2	434	0	0	ENSG00000108379	Predicted_Tractable_ab_High_confidence	Discovery_Precedence_sm
NAXD	0	0	2	2	435	0	0	ENSG00000213995	Unknown	Unknown
PBLD	0	0	1	1	436	0	0	ENSG00000108187	Unknown	Unknown
SEMA6D	0	3	2	2	437	0	0	ENSG00000137872	Predicted_Tractable_ab_High_confidence	Unknown
ASRGL1	0	1	0	2	438	0	0	ENSG00000162174	Unknown	Discovery_Precedence_sm
RGMB	0	0	7	2	439	0	0	ENSG00000174136	Predicted_Tractable_ab_Medium_to_low_confidence	Discovery_Precedence_sm
FZD2	0	3	10	7	440	0	0	ENSG00000180340	Clinical_Precedence_ab	Discovery_Precedence_sm
NOS2	1	2	2	15	441	0	0	ENSG00000007171	Predicted_Tractable_ab_Medium_to_low_confidence	Discovery_Precedence_sm
TGFB1	1	2	4	32	442	0	1	ENSG00000105329	Clinical_Precedence_ab	Predicted_Tractable_sm
CCL4	0	3	1	5	443	0	0	ENSG00000275302	Predicted_Tractable_ab_High_confidence	Unknown
CRY2	1	2	2	9	444	0	0	ENSG00000121671	Predicted_Tractable_ab_High_confidence	Discovery_Precedence_sm
TGFBR2	1	1	3	14	445	0	0	ENSG00000163513	Predicted_Tractable_ab_High_confidence	Discovery_Precedence_sm
GNAL	0	2	0	6	446	0	0	ENSG00000141404	Predicted_Tractable_ab_High_confidence	Unknown
WNT8B	0	0	0	2	447	0	0	ENSG00000075290	Predicted_Tractable_ab_High_confidence	Unknown
CXCL12	0	3	4	11	448	0	0	ENSG00000107562	Predicted_Tractable_ab_High_confidence	Discovery_Precedence_sm
FGFR1	1	2	0	24	449	0	0	ENSG00000077782	Predicted_Tractable_ab_High_confidence	Clinical_Precedence_sm
TMEM259	0	0	1	3	450	0	0	ENSG00000182087	Predicted_Tractable_ab_Medium_to_low_confidence	Unknown
DLX5	0	6	12	6	451	0	0	ENSG00000105880	Unknown	Unknown
SSTR1	0	0	2	1	452	0	0	ENSG00000139874	Predicted_Tractable_ab_High_confidence	Discovery_Precedence_sm
CCL14	0	0	6	2	453	0	0	ENSG00000276409	Predicted_Tractable_ab_Medium_to_low_confidence	Unknown
GRK5	1	4	4	7	454	0	0	ENSG00000198873	Predicted_Tractable_ab_High_confidence	Discovery_Precedence_sm
REG3A	0	0	0	3	455	0	0	ENSG00000172016	Predicted_Tractable_ab_High_confidence	Unknown
SIRT6	1	0	2	10	456	0	0	ENSG00000077463	Unknown	Discovery_Precedence_sm
MAP2K1	1	1	3	23	457	0	0	ENSG00000169032	Predicted_Tractable_ab_High_confidence	Clinical_Precedence_sm
PLCG2	0	1	4	10	458	0	0	ENSG00000197943	Predicted_Tractable_ab_High_confidence	Discovery_Precedence_sm
FZD3	0	1	1	4	459	0	0	ENSG00000104290	Predicted_Tractable_ab_High_confidence	Unknown
FYN	1	1	3	41	460	0	0	ENSG00000010810	Predicted_Tractable_ab_High_confidence	Clinical_Precedence_sm
AKAP5	0	0	1	4	461	0	0	ENSG00000179841	Predicted_Tractable_ab_High_confidence	Unknown
MEP1A	0	0	0	3	462	0	0	ENSG00000112818	Predicted_Tractable_ab_Medium_to_low_confidence	Unknown
MLNR	0	0	4	1	463	0	0	ENSG00000102539	Predicted_Tractable_ab_High_confidence	Clinical_Precedence_sm
REN	0	0	0	2	464	0	0	ENSG00000143839	Predicted_Tractable_ab_High_confidence	Clinical_Precedence_sm
PF4	0	3	0	2	465	0	0	ENSG00000163737	Predicted_Tractable_ab_High_confidence	Discovery_Precedence_sm
DBP	0	7	13	5	466	0	0	ENSG00000105516	Unknown	Unknown
C4orf48	0	3	0	2	467	0	0	ENSG00000243449	Unknown	Unknown
CXCL11	0	1	1	1	468	0	0	ENSG00000169248	Predicted_Tractable_ab_High_confidence	Unknown
NFATC2	1	3	5	15	469	0	0	ENSG00000101096	Unknown	Unknown
COL4A1	0	3	2	5	470	0	0	ENSG00000187498	Predicted_Tractable_ab_High_confidence	Unknown
CHUK	1	2	1	25	471	0	0	ENSG00000213341	Unknown	Discovery_Precedence_sm
CCL28	0	2	0	2	472	0	0	ENSG00000151882	Predicted_Tractable_ab_High_confidence	Unknown
PDLIM3	0	2	4	1	473	0	0	ENSG00000154553	Unknown	Unknown
PORCN	0	0	2	2	474	0	0	ENSG00000102312	Predicted_Tractable_ab_Medium_to_low_confidence	Discovery_Precedence_sm
ACVR2A	0	0	1	8	475	0	0	ENSG00000121989	Predicted_Tractable_ab_High_confidence	Discovery_Precedence_sm
WNT2	0	0	1	4	476	0	0	ENSG00000105989	Predicted_Tractable_ab_High_confidence	Unknown
LDHA	1	4	6	13	477	0	0	ENSG00000134333	Unknown	Discovery_Precedence_sm
SFTPD	0	1	0	3	478	0	0	ENSG00000133661	Predicted_Tractable_ab_High_confidence	Discovery_Precedence_sm
SMIM12	0	0	0	1	479	0	0	ENSG00000163866	Predicted_Tractable_ab_Medium_to_low_confidence	Unknown
IL36B	0	0	2	1	480	0	0	ENSG00000136696	Predicted_Tractable_ab_High_confidence	Unknown
WNT10A	0	0	0	2	481	0	0	ENSG00000135925	Predicted_Tractable_ab_High_confidence	Unknown
GRIP1	0	1	4	8	482	0	0	ENSG00000155974	Predicted_Tractable_ab_High_confidence	Unknown
TINAG	0	0	0	1	483	0	0	ENSG00000137251	Predicted_Tractable_ab_High_confidence	Unknown
PTK2	1	0	0	40	484	0	0	ENSG00000169398	Predicted_Tractable_ab_High_confidence	Clinical_Precedence_sm
TREM2	0	1	4	3	485	0	0	ENSG00000095970	Predicted_Tractable_ab_High_confidence	Discovery_Precedence_sm
CCL23	0	3	4	1	486	0	0	ENSG00000274736	Predicted_Tractable_ab_High_confidence	Unknown
ITGB1	0	2	4	40	487	0	0	ENSG00000150093	Predicted_Tractable_ab_High_confidence	Discovery_Precedence_sm
ITGAV	0	4	1	20	488	0	0	ENSG00000138448	Clinical_Precedence_ab	Discovery_Precedence_sm
FST	0	5	7	4	489	0	0	ENSG00000134363	Predicted_Tractable_ab_High_confidence	Unknown
LY96	0	1	6	2	490	0	0	ENSG00000154589	Predicted_Tractable_ab_High_confidence	Clinical_Precedence_sm
PRKAA1	1	0	1	27	491	0	0	ENSG00000132356	Unknown	Discovery_Precedence_sm
MMP9	0	7	9	16	492	0	0	ENSG00000100985	Clinical_Precedence_ab	Clinical_Precedence_sm
ENG	0	2	4	6	493	0	0	ENSG00000106991	Clinical_Precedence_ab	Unknown
CCL22	0	0	1	2	494	0	0	ENSG00000102962	Predicted_Tractable_ab_High_confidence	Unknown
ANKRD13C	0	0	2	1	495	0	0	ENSG00000118454	Unknown	Unknown
COL4A3	0	2	0	5	496	0	0	ENSG00000169031	Predicted_Tractable_ab_High_confidence	Unknown
CDH19	0	7	5	1	497	0	0	ENSG00000071991	Predicted_Tractable_ab_Medium_to_low_confidence	Unknown
IL18BP	0	2	1	1	498	0	0	ENSG00000137496	Predicted_Tractable_ab_High_confidence	Unknown
RORC	0	4	7	5	499	0	0	ENSG00000143365	Unknown	Clinical_Precedence_sm
NHLRC3	0	1	1	2	500	0	0	ENSG00000188811	Predicted_Tractable_ab_High_confidence	Unknown
CDKL1	0	0	8	3	501	0	0	ENSG00000100490	Unknown	Discovery_Precedence_sm
WNT9A	0	3	3	2	502	0	0	ENSG00000143816	Predicted_Tractable_ab_High_confidence	Unknown
RPTOR	1	0	1	22	503	0	0	ENSG00000141564	Unknown	Discovery_Precedence_sm
MB	0	0	2	1	504	0	0	ENSG00000198125	Unknown	Discovery_Precedence_sm
MMP2	0	4	16	17	505	0	0	ENSG00000087245	Predicted_Tractable_ab_High_confidence	Clinical_Precedence_sm
CHRM1	0	0	0	2	506	0	0	ENSG00000168539	Predicted_Tractable_ab_High_confidence	Clinical_Precedence_sm
FZD7	0	6	2	5	507	0	0	ENSG00000155760	Clinical_Precedence_ab	Discovery_Precedence_sm
WLS	0	3	3	4	508	0	0	ENSG00000116729	Predicted_Tractable_ab_High_confidence	Unknown
HJV	0	0	1	1	509	0	0	ENSG00000168509	Predicted_Tractable_ab_High_confidence	Unknown
SHC1	1	1	1	30	510	0	0	ENSG00000160691	Predicted_Tractable_ab_High_confidence	Predicted_Tractable_sm
WNT2B	0	3	3	2	511	0	0	ENSG00000134245	Predicted_Tractable_ab_High_confidence	Unknown
CCL20	0	6	3	2	512	0	0	ENSG00000115009	Predicted_Tractable_ab_High_confidence	Unknown
PRELP	0	1	6	3	513	0	0	ENSG00000188783	Predicted_Tractable_ab_High_confidence	Unknown
WNT7B	0	3	2	2	514	0	0	ENSG00000188064	Predicted_Tractable_ab_High_confidence	Unknown
PPARG	1	3	7	39	515	0	0	ENSG00000132170	Unknown	Clinical_Precedence_sm
PRKAA2	1	2	10	17	516	0	0	ENSG00000162409	Unknown	Discovery_Precedence_sm
CDKN2A	1	1	1	21	517	0	0	ENSG00000147889	Unknown	Unknown
IL10RA	0	4	4	1	518	0	0	ENSG00000110324	Predicted_Tractable_ab_High_confidence	Unknown
ITGA10	0	0	4	1	519	0	0	ENSG00000143127	Predicted_Tractable_ab_High_confidence	Unknown
PRKCD	1	0	1	30	520	0	0	ENSG00000163932	Predicted_Tractable_ab_High_confidence	Clinical_Precedence_sm
SDC1	0	6	12	13	521	0	0	ENSG00000115884	Clinical_Precedence_ab	Discovery_Precedence_sm
BBS10	0	1	2	6	522	0	0	ENSG00000179941	Unknown	Unknown
LGALS3	1	0	9	14	523	0	0	ENSG00000131981	Predicted_Tractable_ab_High_confidence	Discovery_Precedence_sm
RELA	1	3	0	76	524	0	0	ENSG00000173039	Unknown	Discovery_Precedence_sm
PDGFA	0	2	2	16	525	0	0	ENSG00000197461	Predicted_Tractable_ab_High_confidence	Predicted_Tractable_sm
STAT6	0	2	0	9	526	0	0	ENSG00000166888	Unknown	Discovery_Precedence_sm
SIRT1	1	0	5	38	527	0	0	ENSG00000096717	Unknown	Discovery_Precedence_sm
WNT5B	0	5	0	2	528	0	0	ENSG00000111186	Predicted_Tractable_ab_High_confidence	Unknown
JUN	1	6	0	54	529	0	0	ENSG00000177606	Unknown	Discovery_Precedence_sm
A1CF	0	0	0	4	530	0	0	ENSG00000148584	Unknown	Unknown
NANOS2	0	0	0	3	531	0	0	ENSG00000188425	Unknown	Unknown
GPC3	0	0	6	5	532	0	0	ENSG00000147257	Predicted_Tractable_ab_High_confidence	Unknown
F2	0	2	1	14	533	0	0	ENSG00000180210	Predicted_Tractable_ab_High_confidence	Clinical_Precedence_sm
TGFBR1	1	2	4	18	534	0	0	ENSG00000106799	Predicted_Tractable_ab_High_confidence	Clinical_Precedence_sm
APOC1	0	1	1	3	535	0	0	ENSG00000130208	Predicted_Tractable_ab_High_confidence	Unknown
COL4A2	0	1	4	6	536	0	0	ENSG00000134871	Predicted_Tractable_ab_High_confidence	Unknown
MTOR	1	1	0	33	537	0	0	ENSG00000198793	Unknown	Clinical_Precedence_sm
SLIT2	0	4	4	3	538	0	0	ENSG00000145147	Predicted_Tractable_ab_High_confidence	Predicted_Tractable_sm
TF	0	6	5	11	539	0	0	ENSG00000091513	Predicted_Tractable_ab_High_confidence	Discovery_Precedence_sm
C8B	0	3	0	1	540	0	0	ENSG00000021852	Predicted_Tractable_ab_High_confidence	Unknown
EPHA5	0	0	4	11	541	0	0	ENSG00000145242	Predicted_Tractable_ab_High_confidence	Clinical_Precedence_sm
ADRB2	1	3	3	21	542	0	0	ENSG00000169252	Predicted_Tractable_ab_High_confidence	Clinical_Precedence_sm
CXCL6	0	2	3	1	543	0	0	ENSG00000124875	Predicted_Tractable_ab_High_confidence	Unknown
VHL	1	1	0	32	544	0	0	ENSG00000134086	Unknown	Discovery_Precedence_sm
KLHL17	0	1	0	1	545	0	0	ENSG00000187961	Unknown	Predicted_Tractable_sm
EPHA6	0	0	0	11	546	0	0	ENSG00000080224	Predicted_Tractable_ab_High_confidence	Clinical_Precedence_sm
RAC1	1	0	1	24	547	0	0	ENSG00000136238	Predicted_Tractable_ab_High_confidence	Discovery_Precedence_sm
CALCRL	0	0	2	1	548	0	0	ENSG00000064989	Clinical_Precedence_ab	Clinical_Precedence_sm
CPT2	0	0	1	2	549	0	0	ENSG00000157184	Unknown	Clinical_Precedence_sm
CALCR	0	2	0	2	550	0	0	ENSG00000004948	Predicted_Tractable_ab_High_confidence	Discovery_Precedence_sm
CR1	0	4	1	3	551	0	0	ENSG00000203710	Predicted_Tractable_ab_High_confidence	Unknown
NOTCH1	1	1	2	27	552	0	0	ENSG00000148400	Clinical_Precedence_ab	Discovery_Precedence_sm
GHITM	0	0	3	3	553	0	0	ENSG00000165678	Predicted_Tractable_ab_Medium_to_low_confidence	Unknown
ZC3H12A	0	4	3	8	554	1	0	ENSG00000163874	Unknown	Unknown
PDGFC	0	7	11	11	555	0	0	ENSG00000145431	Predicted_Tractable_ab_High_confidence	Unknown
ITGA2	0	3	3	10	556	0	0	ENSG00000164171	Clinical_Precedence_ab	Discovery_Precedence_sm
FOXD4	0	1	0	2	557	0	0	ENSG00000170122	Unknown	Unknown
CEBPG	0	2	1	6	558	0	0	ENSG00000153879	Unknown	Unknown
BOC	0	6	7	3	559	0	0	ENSG00000144857	Predicted_Tractable_ab_High_confidence	Unknown
B3GLCT	0	1	2	2	560	0	0	ENSG00000187676	Predicted_Tractable_ab_Medium_to_low_confidence	Unknown
SSTR2	0	4	1	1	561	0	0	ENSG00000180616	Predicted_Tractable_ab_High_confidence	Discovery_Precedence_sm
FOXL2	0	0	0	8	562	0	0	ENSG00000183770	Unknown	Unknown
INSRR	0	0	0	10	563	0	0	ENSG00000027644	Predicted_Tractable_ab_Medium_to_low_confidence	Discovery_Precedence_sm
HRH3	0	0	3	1	564	0	0	ENSG00000101180	Predicted_Tractable_ab_High_confidence	Clinical_Precedence_sm
TRPV5	0	0	0	2	565	0	0	ENSG00000127412	Predicted_Tractable_ab_High_confidence	Predicted_Tractable_sm
TNFSF13	0	2	3	1	566	0	0	ENSG00000161955	Predicted_Tractable_ab_High_confidence	Discovery_Precedence_sm
ORM1	0	6	2	5	567	0	0	ENSG00000229314	Predicted_Tractable_ab_High_confidence	Discovery_Precedence_sm
WNT6	0	1	0	1	568	0	0	ENSG00000115596	Predicted_Tractable_ab_High_confidence	Unknown
JUND	0	3	1	18	569	0	0	ENSG00000130522	Unknown	Unknown
HMGB1	1	0	0	15	570	0	0	ENSG00000189403	Predicted_Tractable_ab_High_confidence	Discovery_Precedence_sm
WNT4	0	2	0	6	571	0	0	ENSG00000162552	Predicted_Tractable_ab_High_confidence	Unknown
SMAD3	1	2	0	56	572	0	1	ENSG00000166949	Predicted_Tractable_ab_Medium_to_low_confidence	Predicted_Tractable_sm
COL3A1	0	7	12	4	573	0	0	ENSG00000168542	Predicted_Tractable_ab_High_confidence	Unknown
HSPA1A	1	0	4	41	574	0	0	ENSG00000204389	Predicted_Tractable_ab_High_confidence	Discovery_Precedence_sm
KRTAP12-4	0	0	0	1	575	0	0	ENSG00000212933	Unknown	Unknown
NDUFAF7	0	1	2	2	576	0	0	ENSG00000003509	Unknown	Unknown
TNFRSF11A	0	4	6	4	577	0	0	ENSG00000141655	Predicted_Tractable_ab_High_confidence	Unknown
SSTR5	0	2	4	1	578	0	0	ENSG00000162009	Predicted_Tractable_ab_High_confidence	Discovery_Precedence_sm
LTK	0	0	1	13	579	0	0	ENSG00000062524	Predicted_Tractable_ab_High_confidence	Discovery_Precedence_sm
WNT10B	0	2	4	2	580	0	0	ENSG00000169884	Predicted_Tractable_ab_High_confidence	Unknown
MMP1	0	4	1	5	581	0	0	ENSG00000196611	Predicted_Tractable_ab_High_confidence	Clinical_Precedence_sm
ROS1	0	2	0	15	582	0	0	ENSG00000047936	Predicted_Tractable_ab_High_confidence	Clinical_Precedence_sm
RSPO3	0	3	7	2	583	0	0	ENSG00000146374	Predicted_Tractable_ab_High_confidence	Unknown
ADIRF	0	2	2	2	584	0	0	ENSG00000148671	Unknown	Unknown
CSNK1E	1	3	0	26	585	0	0	ENSG00000213923	Unknown	Discovery_Precedence_sm
COL6A2	0	5	11	2	586	0	0	ENSG00000142173	Predicted_Tractable_ab_High_confidence	Unknown
NCAN	0	0	1	2	587	0	0	ENSG00000130287	Predicted_Tractable_ab_High_confidence	Unknown
NOTUM	0	2	3	1	588	0	0	ENSG00000185269	Predicted_Tractable_ab_High_confidence	Discovery_Precedence_sm
CSF2RB	0	1	5	5	589	0	0	ENSG00000100368	Clinical_Precedence_ab	Predicted_Tractable_sm
PTPRZ1	0	4	2	9	590	0	0	ENSG00000106278	Predicted_Tractable_ab_High_confidence	Discovery_Precedence_sm
MST1R	0	0	4	18	591	0	0	ENSG00000164078	Clinical_Precedence_ab	Clinical_Precedence_sm
EHF	0	2	0	2	592	0	0	ENSG00000135373	Unknown	Unknown
MSX1	0	1	4	1	593	0	0	ENSG00000163132	Unknown	Unknown
KCNIP1	0	1	1	3	594	0	0	ENSG00000182132	Predicted_Tractable_ab_High_confidence	Predicted_Tractable_sm
MAPK9	1	0	0	29	595	0	0	ENSG00000050748	Unknown	Clinical_Precedence_sm
CCL18	0	3	0	1	596	0	0	ENSG00000275385	Predicted_Tractable_ab_Medium_to_low_confidence	Unknown
EPHA8	0	0	0	11	597	0	0	ENSG00000070886	Predicted_Tractable_ab_High_confidence	Clinical_Precedence_sm
SLC7A2	0	6	9	3	598	0	0	ENSG00000003989	Predicted_Tractable_ab_High_confidence	Unknown
LEP	0	2	9	12	599	0	0	ENSG00000174697	Predicted_Tractable_ab_High_confidence	Unknown
PIKFYVE	0	0	2	5	600	0	0	ENSG00000115020	Unknown	Discovery_Precedence_sm
CDC42	1	0	0	19	601	0	0	ENSG00000070831	Predicted_Tractable_ab_High_confidence	Discovery_Precedence_sm
MERTK	0	1	4	12	602	0	0	ENSG00000153208	Predicted_Tractable_ab_High_confidence	Discovery_Precedence_sm
ADRB3	0	0	3	3	603	0	0	ENSG00000188778	Predicted_Tractable_ab_High_confidence	Clinical_Precedence_sm
F5	0	6	8	1	604	0	0	ENSG00000198734	Predicted_Tractable_ab_High_confidence	Discovery_Precedence_sm
CFI	0	6	0	2	605	0	0	ENSG00000205403	Predicted_Tractable_ab_High_confidence	Unknown
TBX21	0	1	0	4	606	0	0	ENSG00000073861	Unknown	Unknown
FGF6	0	0	0	9	607	0	0	ENSG00000111241	Predicted_Tractable_ab_High_confidence	Unknown
SPARC	0	5	4	5	608	0	0	ENSG00000113140	Predicted_Tractable_ab_High_confidence	Predicted_Tractable_sm
ARG1	0	4	12	3	609	0	0	ENSG00000118520	Predicted_Tractable_ab_High_confidence	Discovery_Precedence_sm
WNT9B	0	0	3	2	610	0	0	ENSG00000158955	Predicted_Tractable_ab_High_confidence	Unknown
TNF	1	1	2	34	611	0	0	ENSG00000232810	Clinical_Precedence_ab	Discovery_Precedence_sm
COLEC11	0	0	1	2	612	0	0	ENSG00000118004	Predicted_Tractable_ab_High_confidence	Unknown
JAK1	0	2	0	19	613	0	0	ENSG00000162434	Unknown	Clinical_Precedence_sm
MMP8	0	2	5	1	614	0	0	ENSG00000118113	Predicted_Tractable_ab_High_confidence	Clinical_Precedence_sm
HLA-DPB1	0	3	0	2	615	0	0	ENSG00000223865	Predicted_Tractable_ab_High_confidence	Discovery_Precedence_sm
FZD10	0	5	2	7	616	0	0	ENSG00000111432	Predicted_Tractable_ab_High_confidence	Unknown
GPR20	0	2	0	3	617	0	0	ENSG00000204882	Predicted_Tractable_ab_High_confidence	Predicted_Tractable_sm
GNRHR	0	1	0	5	618	0	0	ENSG00000109163	Predicted_Tractable_ab_High_confidence	Clinical_Precedence_sm
TIE1	0	0	2	10	619	0	0	ENSG00000066056	Predicted_Tractable_ab_High_confidence	Discovery_Precedence_sm
LAMA1	0	1	2	8	620	0	0	ENSG00000101680	Predicted_Tractable_ab_High_confidence	Unknown
NRROS	0	0	1	5	621	0	0	ENSG00000174004	Predicted_Tractable_ab_High_confidence	Unknown
TIMM29	0	0	1	2	622	0	0	ENSG00000142444	Predicted_Tractable_ab_Medium_to_low_confidence	Unknown
SYNM	0	3	5	8	623	0	0	ENSG00000182253	Predicted_Tractable_ab_Medium_to_low_confidence	Unknown
VWF	0	4	5	5	624	0	0	ENSG00000110799	Clinical_Precedence_ab	Predicted_Tractable_sm
RAMP2	0	2	5	4	625	0	0	ENSG00000131477	Predicted_Tractable_ab_High_confidence	Predicted_Tractable_sm
EPHB3	0	6	9	12	626	0	0	ENSG00000182580	Predicted_Tractable_ab_High_confidence	Clinical_Precedence_sm
FGF7	0	0	3	10	627	0	0	ENSG00000140285	Predicted_Tractable_ab_High_confidence	Unknown
GPR84	0	3	1	3	628	0	0	ENSG00000139572	Predicted_Tractable_ab_High_confidence	Discovery_Precedence_sm
TIMP1	0	2	20	8	629	0	0	ENSG00000102265	Predicted_Tractable_ab_High_confidence	Unknown
ELF5	0	0	0	2	630	0	0	ENSG00000135374	Unknown	Unknown
TRPM3	0	0	0	2	631	0	0	ENSG00000083067	Predicted_Tractable_ab_High_confidence	Predicted_Tractable_sm
ZNF675	0	0	0	2	632	0	0	ENSG00000197372	Unknown	Unknown
MC4R	0	0	2	3	633	0	0	ENSG00000166603	Predicted_Tractable_ab_High_confidence	Clinical_Precedence_sm
MUSK	0	0	0	10	634	0	0	ENSG00000030304	Predicted_Tractable_ab_Medium_to_low_confidence	Discovery_Precedence_sm
ST8SIA4	0	0	4	8	635	0	0	ENSG00000113532	Predicted_Tractable_ab_Medium_to_low_confidence	Unknown
TNFSF10	0	4	4	5	636	0	0	ENSG00000121858	Predicted_Tractable_ab_High_confidence	Predicted_Tractable_sm
C12orf4	0	1	1	1	637	0	0	ENSG00000047621	Unknown	Unknown
FGF21	0	0	0	9	638	0	0	ENSG00000105550	Predicted_Tractable_ab_High_confidence	Unknown
EPHB1	0	1	1	13	639	0	0	ENSG00000154928	Predicted_Tractable_ab_High_confidence	Clinical_Precedence_sm
FGF22	0	2	3	8	640	0	0	ENSG00000070388	Predicted_Tractable_ab_High_confidence	Unknown
SGCA	0	2	8	1	641	0	0	ENSG00000108823	Predicted_Tractable_ab_Medium_to_low_confidence	Unknown
VEGFD	0	0	10	14	642	0	0	ENSG00000165197	Predicted_Tractable_ab_High_confidence	Unknown
FGF20	0	0	0	8	643	0	0	ENSG00000078579	Predicted_Tractable_ab_High_confidence	Unknown
COL13A1	0	6	4	3	644	0	0	ENSG00000197467	Predicted_Tractable_ab_High_confidence	Unknown
SDC2	0	2	13	12	645	0	0	ENSG00000169439	Predicted_Tractable_ab_High_confidence	Unknown
IL18R1	0	2	3	1	646	0	0	ENSG00000115604	Predicted_Tractable_ab_High_confidence	Unknown
ITGA9	0	0	4	7	647	0	0	ENSG00000144668	Predicted_Tractable_ab_High_confidence	Unknown
MAF	0	4	7	5	648	0	0	ENSG00000178573	Unknown	Unknown
FLT1	0	1	2	18	649	0	0	ENSG00000102755	Clinical_Precedence_ab	Clinical_Precedence_sm
CSF3R	0	3	4	7	650	0	0	ENSG00000119535	Predicted_Tractable_ab_High_confidence	Clinical_Precedence_sm
FGF17	0	0	0	8	651	0	0	ENSG00000158815	Predicted_Tractable_ab_High_confidence	Unknown
ANGPT1	0	3	2	13	652	0	0	ENSG00000154188	Clinical_Precedence_ab	Unknown
DPP4	0	4	1	2	653	0	0	ENSG00000197635	Clinical_Precedence_ab	Clinical_Precedence_sm
FGF5	0	0	0	8	654	0	0	ENSG00000138675	Predicted_Tractable_ab_High_confidence	Unknown
HIF1A	1	0	12	50	655	0	0	ENSG00000100644	Predicted_Tractable_ab_Medium_to_low_confidence	Discovery_Precedence_sm
ANGPT4	0	0	3	8	656	0	0	ENSG00000101280	Predicted_Tractable_ab_High_confidence	Unknown
FGF4	0	0	0	8	657	0	0	ENSG00000075388	Predicted_Tractable_ab_High_confidence	Predicted_Tractable_sm
FGFBP1	0	0	0	3	658	0	0	ENSG00000137440	Predicted_Tractable_ab_High_confidence	Unknown
CNTF	0	0	0	6	659	0	0	ENSG00000242689	Predicted_Tractable_ab_High_confidence	Predicted_Tractable_sm
CDKN1A	1	5	5	34	660	0	0	ENSG00000124762	Unknown	Predicted_Tractable_sm
PTX3	0	6	13	7	661	0	0	ENSG00000163661	Predicted_Tractable_ab_High_confidence	Unknown
ANGPT2	0	1	5	12	662	0	0	ENSG00000091879	Clinical_Precedence_ab	Unknown
TLR1	0	1	6	2	663	0	0	ENSG00000174125	Predicted_Tractable_ab_High_confidence	Discovery_Precedence_sm
VCAN	0	9	15	2	664	0	0	ENSG00000038427	Predicted_Tractable_ab_High_confidence	Unknown
PGF	0	3	4	9	665	0	0	ENSG00000119630	Clinical_Precedence_ab	Discovery_Precedence_sm
NOS3	0	1	5	32	666	0	0	ENSG00000164867	Predicted_Tractable_ab_High_confidence	Discovery_Precedence_sm
VIPAS39	0	0	0	3	667	0	0	ENSG00000151445	Unknown	Unknown
THBS2	0	5	14	3	668	0	0	ENSG00000186340	Predicted_Tractable_ab_High_confidence	Unknown
TP63	1	2	0	22	669	0	1	ENSG00000073282	Unknown	Unknown
GNAS	0	0	1	14	670	0	0	ENSG00000087460	Predicted_Tractable_ab_High_confidence	Discovery_Precedence_sm
CASP5	0	0	0	3	671	0	0	ENSG00000137757	Unknown	Clinical_Precedence_sm
SIRPB1	0	0	0	1	672	0	0	ENSG00000101307	Predicted_Tractable_ab_High_confidence	Unknown
GMEB1	0	0	0	2	673	0	0	ENSG00000162419	Unknown	Unknown
MAPK8	1	0	0	57	674	0	0	ENSG00000107643	Unknown	Clinical_Precedence_sm
AKT1	1	0	1	72	675	0	0	ENSG00000142208	Predicted_Tractable_ab_High_confidence	Clinical_Precedence_sm
FLT3LG	0	0	1	8	676	0	0	ENSG00000090554	Predicted_Tractable_ab_High_confidence	Predicted_Tractable_sm
NPY5R	0	1	5	1	677	0	0	ENSG00000164129	Predicted_Tractable_ab_High_confidence	Clinical_Precedence_sm
FGF19	0	0	0	8	678	0	0	ENSG00000162344	Predicted_Tractable_ab_Medium_to_low_confidence	Unknown
ROR1	0	7	3	12	679	0	0	ENSG00000185483	Predicted_Tractable_ab_High_confidence	Predicted_Tractable_sm
GNA11	0	1	0	7	680	0	0	ENSG00000088256	Predicted_Tractable_ab_High_confidence	Discovery_Precedence_sm
EFNA2	0	1	1	8	681	0	0	ENSG00000099617	Predicted_Tractable_ab_High_confidence	Unknown
ZNF335	0	0	1	3	682	0	0	ENSG00000198026	Unknown	Unknown
SP3	0	0	0	17	683	0	0	ENSG00000172845	Unknown	Unknown
ITIH2	0	1	1	5	684	0	0	ENSG00000151655	Predicted_Tractable_ab_Medium_to_low_confidence	Unknown
VEGFC	0	3	2	9	685	0	0	ENSG00000150630	Predicted_Tractable_ab_High_confidence	Unknown
LGR5	0	2	4	1	686	0	0	ENSG00000139292	Predicted_Tractable_ab_High_confidence	Predicted_Tractable_sm
TGFB3	0	3	6	5	687	0	0	ENSG00000119699	Clinical_Precedence_ab	Unknown
LGR6	0	2	3	1	688	0	0	ENSG00000133067	Predicted_Tractable_ab_High_confidence	Predicted_Tractable_sm
STAT3	0	2	3	71	689	0	0	ENSG00000168610	Predicted_Tractable_ab_Medium_to_low_confidence	Discovery_Precedence_sm
RGR	0	0	0	1	690	0	0	ENSG00000148604	Predicted_Tractable_ab_Medium_to_low_confidence	Predicted_Tractable_sm
IBSP	0	2	9	2	691	0	0	ENSG00000029559	Predicted_Tractable_ab_High_confidence	Unknown
ADCY6	0	1	1	4	692	0	0	ENSG00000174233	Predicted_Tractable_ab_High_confidence	Unknown
ZNRF3	0	0	3	2	693	0	0	ENSG00000183579	Predicted_Tractable_ab_High_confidence	Unknown
SNRNP35	0	0	0	3	694	0	0	ENSG00000184209	Unknown	Unknown
GNAO1	0	0	7	6	695	0	0	ENSG00000087258	Predicted_Tractable_ab_High_confidence	Discovery_Precedence_sm
EPHA3	0	4	4	13	696	0	0	ENSG00000044524	Clinical_Precedence_ab	Clinical_Precedence_sm
CXCL1	0	1	0	5	697	0	0	ENSG00000163739	Predicted_Tractable_ab_High_confidence	Unknown
HAPLN1	0	5	9	1	698	0	0	ENSG00000145681	Predicted_Tractable_ab_High_confidence	Unknown
INSL5	0	0	0	3	699	0	0	ENSG00000172410	Predicted_Tractable_ab_High_confidence	Unknown
TDGF1	0	1	1	10	700	0	0	ENSG00000241186	Clinical_Precedence_ab	Unknown
SSTR3	0	0	1	1	701	0	0	ENSG00000278195	Predicted_Tractable_ab_High_confidence	Discovery_Precedence_sm
TYRO3	0	1	0	16	702	0	0	ENSG00000092445	Predicted_Tractable_ab_Medium_to_low_confidence	Discovery_Precedence_sm
CSF1R	0	4	6	15	703	0	0	ENSG00000182578	Clinical_Precedence_ab	Clinical_Precedence_sm
VEGFB	0	0	1	11	704	0	0	ENSG00000173511	Predicted_Tractable_ab_High_confidence	Unknown
PROX1	0	0	4	6	705	0	0	ENSG00000117707	Unknown	Unknown
GLB1L2	0	0	1	3	706	0	0	ENSG00000149328	Predicted_Tractable_ab_High_confidence	Unknown
CSH1	0	0	1	1	707	0	0	ENSG00000136488	Predicted_Tractable_ab_High_confidence	Unknown
EFNA4	0	0	4	8	708	0	0	ENSG00000243364	Predicted_Tractable_ab_High_confidence	Unknown
SPOCK3	0	3	1	1	709	0	0	ENSG00000196104	Predicted_Tractable_ab_Medium_to_low_confidence	Unknown
DIPK1A	0	0	0	2	710	0	0	ENSG00000154511	Predicted_Tractable_ab_Medium_to_low_confidence	Unknown
SHC2	0	1	0	9	711	0	0	ENSG00000129946	Predicted_Tractable_ab_Medium_to_low_confidence	Unknown
HGF	0	0	2	24	712	0	0	ENSG00000019991	Clinical_Precedence_ab	Discovery_Precedence_sm
KITLG	0	1	3	11	713	0	0	ENSG00000049130	Predicted_Tractable_ab_High_confidence	Predicted_Tractable_sm
NTF4	0	0	0	8	714	0	0	ENSG00000225950	Predicted_Tractable_ab_High_confidence	Predicted_Tractable_sm
ITGA3	0	5	2	7	715	0	0	ENSG00000005884	Predicted_Tractable_ab_High_confidence	Unknown
TLR2	0	4	4	9	716	0	0	ENSG00000137462	Predicted_Tractable_ab_High_confidence	Discovery_Precedence_sm
PTPRB	0	0	5	6	717	0	0	ENSG00000127329	Predicted_Tractable_ab_High_confidence	Discovery_Precedence_sm
CDC42SE2	0	0	0	3	718	0	0	ENSG00000158985	Predicted_Tractable_ab_High_confidence	Unknown
ETV4	0	0	4	11	719	0	0	ENSG00000175832	Unknown	Unknown
GNAI1	0	1	3	23	720	0	0	ENSG00000127955	Predicted_Tractable_ab_High_confidence	Discovery_Precedence_sm
IGFBP1	0	5	0	8	721	0	0	ENSG00000146678	Predicted_Tractable_ab_High_confidence	Predicted_Tractable_sm
EREG	0	2	6	8	722	0	0	ENSG00000124882	Predicted_Tractable_ab_High_confidence	Unknown
GNA14	0	0	4	7	723	0	0	ENSG00000156049	Predicted_Tractable_ab_High_confidence	Unknown
CXCL8	0	4	1	9	724	0	0	ENSG00000169429	Clinical_Precedence_ab	Predicted_Tractable_sm
RGS16	0	5	9	2	725	0	0	ENSG00000143333	Predicted_Tractable_ab_High_confidence	Discovery_Precedence_sm
GNAQ	0	0	4	12	726	0	0	ENSG00000156052	Predicted_Tractable_ab_High_confidence	Unknown
C1QTNF9	0	0	2	2	727	0	0	ENSG00000240654	Predicted_Tractable_ab_Medium_to_low_confidence	Unknown
FGF10	0	1	3	9	728	0	0	ENSG00000070193	Predicted_Tractable_ab_High_confidence	Unknown
YAP1	1	1	1	31	729	0	0	ENSG00000137693	Unknown	Discovery_Precedence_sm
NTRK2	0	2	5	14	730	0	0	ENSG00000148053	Predicted_Tractable_ab_High_confidence	Clinical_Precedence_sm
PLA2G4A	0	2	5	11	731	0	0	ENSG00000116711	Unknown	Predicted_Tractable_sm
HDAC4	1	1	2	23	732	0	0	ENSG00000068024	Unknown	Clinical_Precedence_sm
OSMR	0	2	16	3	733	0	0	ENSG00000145623	Predicted_Tractable_ab_High_confidence	Unknown
GRK6	0	3	0	12	734	0	0	ENSG00000198055	Predicted_Tractable_ab_High_confidence	Discovery_Precedence_sm
EFNA1	0	4	7	11	735	0	0	ENSG00000169242	Predicted_Tractable_ab_High_confidence	Unknown
APOB	0	3	3	11	736	0	0	ENSG00000084674	Predicted_Tractable_ab_High_confidence	Predicted_Tractable_sm
EFNA3	0	3	1	8	737	0	0	ENSG00000143590	Predicted_Tractable_ab_High_confidence	Unknown
ETS2	0	4	2	10	738	0	0	ENSG00000157557	Predicted_Tractable_ab_High_confidence	Unknown
FGF16	0	0	2	8	739	0	0	ENSG00000196468	Predicted_Tractable_ab_High_confidence	Predicted_Tractable_sm
NPY1R	0	1	9	2	740	0	0	ENSG00000164128	Predicted_Tractable_ab_High_confidence	Discovery_Precedence_sm
GDA	0	0	1	4	741	0	0	ENSG00000119125	Unknown	Discovery_Precedence_sm
FGF9	0	3	2	8	742	0	0	ENSG00000102678	Predicted_Tractable_ab_High_confidence	Predicted_Tractable_sm
NFKB1	0	0	0	59	743	0	0	ENSG00000109320	Predicted_Tractable_ab_High_confidence	Discovery_Precedence_sm
ADAM23	0	0	3	2	744	0	0	ENSG00000114948	Predicted_Tractable_ab_High_confidence	Unknown
ADCYAP1R1	0	1	3	3	745	0	0	ENSG00000078549	Predicted_Tractable_ab_High_confidence	Predicted_Tractable_sm
ACVR2B	0	0	3	8	746	0	0	ENSG00000114739	Clinical_Precedence_ab	Discovery_Precedence_sm
AXL	0	0	4	17	747	0	0	ENSG00000167601	Predicted_Tractable_ab_High_confidence	Clinical_Precedence_sm
GATA5	0	0	0	2	748	0	0	ENSG00000130700	Unknown	Unknown
ITGB5	0	3	5	10	749	0	0	ENSG00000082781	Predicted_Tractable_ab_High_confidence	Discovery_Precedence_sm
EPHA7	0	1	2	11	750	0	0	ENSG00000135333	Predicted_Tractable_ab_High_confidence	Clinical_Precedence_sm
PTEN	1	1	1	45	751	0	0	ENSG00000171862	Predicted_Tractable_ab_High_confidence	Discovery_Precedence_sm
LMTK2	0	0	5	11	752	0	0	ENSG00000164715	Predicted_Tractable_ab_Medium_to_low_confidence	Predicted_Tractable_sm
GP6	0	2	1	4	753	0	0	ENSG00000088053	Predicted_Tractable_ab_High_confidence	Unknown
AREG	0	2	1	10	754	0	0	ENSG00000109321	Predicted_Tractable_ab_High_confidence	Predicted_Tractable_sm
IKBKG	1	0	2	24	755	0	0	ENSG00000269335	Unknown	Discovery_Precedence_sm
SNCG	0	3	6	5	756	0	0	ENSG00000173267	Unknown	Unknown
COLEC10	0	0	1	2	757	0	0	ENSG00000184374	Predicted_Tractable_ab_High_confidence	Unknown
COL6A3	0	6	16	2	758	0	0	ENSG00000163359	Predicted_Tractable_ab_High_confidence	Unknown
TEK	0	1	2	15	759	0	0	ENSG00000120156	Predicted_Tractable_ab_High_confidence	Clinical_Precedence_sm
CES2	0	0	6	2	760	0	0	ENSG00000172831	Predicted_Tractable_ab_Medium_to_low_confidence	Discovery_Precedence_sm
RAMP3	0	6	2	3	761	0	0	ENSG00000122679	Predicted_Tractable_ab_High_confidence	Discovery_Precedence_sm
CSH2	0	0	0	3	762	0	0	ENSG00000213218	Predicted_Tractable_ab_Medium_to_low_confidence	Unknown
TMED6	0	2	0	1	763	0	0	ENSG00000157315	Predicted_Tractable_ab_Medium_to_low_confidence	Unknown
SP1	0	0	0	67	764	0	0	ENSG00000185591	Unknown	Unknown
SLK	0	0	3	10	765	0	0	ENSG00000065613	Unknown	Discovery_Precedence_sm
GJA4	0	0	6	1	766	0	0	ENSG00000187513	Predicted_Tractable_ab_Medium_to_low_confidence	Unknown
NTF3	0	3	4	8	767	0	0	ENSG00000185652	Predicted_Tractable_ab_High_confidence	Unknown
CHTF8	0	0	0	1	768	0	0	ENSG00000168802	Unknown	Unknown
EPHA4	0	3	1	16	769	0	0	ENSG00000116106	Predicted_Tractable_ab_High_confidence	Clinical_Precedence_sm
HSP90AB1	1	2	1	40	770	0	0	ENSG00000096384	Predicted_Tractable_ab_High_confidence	Clinical_Precedence_sm
PPP1R12C	0	0	1	6	771	0	0	ENSG00000125503	Unknown	Unknown
NID1	0	0	2	3	772	0	0	ENSG00000116962	Predicted_Tractable_ab_High_confidence	Unknown
REG4	0	0	0	2	773	0	0	ENSG00000134193	Predicted_Tractable_ab_High_confidence	Predicted_Tractable_sm
IRS1	0	5	2	31	774	0	0	ENSG00000169047	Predicted_Tractable_ab_High_confidence	Discovery_Precedence_sm
NPY4R	0	0	0	3	775	0	0	ENSG00000204174	Predicted_Tractable_ab_High_confidence	Discovery_Precedence_sm
C5orf22	0	0	0	2	776	0	0	ENSG00000082213	Unknown	Unknown
NEO1	0	1	2	3	777	0	0	ENSG00000067141	Predicted_Tractable_ab_High_confidence	Unknown
GPLD1	0	0	7	4	778	0	0	ENSG00000112293	Predicted_Tractable_ab_High_confidence	Unknown
CXCL3	0	3	0	1	779	0	0	ENSG00000163734	Predicted_Tractable_ab_High_confidence	Unknown
RPIA	0	3	5	4	780	0	0	ENSG00000153574	Unknown	Unknown
C5AR1	0	3	5	3	781	0	0	ENSG00000197405	Predicted_Tractable_ab_High_confidence	Clinical_Precedence_sm
BCAT2	0	1	2	4	782	0	0	ENSG00000105552	Unknown	Discovery_Precedence_sm
LIN7B	0	0	1	1	783	0	0	ENSG00000104863	Predicted_Tractable_ab_High_confidence	Unknown
JAK2	0	1	2	27	784	0	0	ENSG00000096968	Predicted_Tractable_ab_High_confidence	Clinical_Precedence_sm
RET	0	0	7	21	785	0	0	ENSG00000165731	Predicted_Tractable_ab_High_confidence	Clinical_Precedence_sm
ITGB6	0	0	0	5	786	0	0	ENSG00000115221	Clinical_Precedence_ab	Discovery_Precedence_sm
RHOD	0	0	6	3	787	0	0	ENSG00000173156	Predicted_Tractable_ab_High_confidence	Discovery_Precedence_sm
NFIC	0	1	2	14	788	0	0	ENSG00000141905	Unknown	Unknown
HOXA9	0	2	2	1	789	0	0	ENSG00000078399	Unknown	Unknown
BCL6	0	5	4	12	790	0	0	ENSG00000113916	Unknown	Discovery_Precedence_sm
DEFA1	0	0	0	11	791	1	0	ENSG00000206047	Predicted_Tractable_ab_High_confidence	Unknown
PDGFB	0	3	2	16	792	0	0	ENSG00000100311	Clinical_Precedence_ab	Unknown
LONP2	0	1	0	2	793	0	0	ENSG00000102910	Unknown	Unknown
BAMBI	0	2	5	6	794	0	0	ENSG00000095739	Predicted_Tractable_ab_High_confidence	Unknown
ZMIZ1	0	3	2	7	795	0	0	ENSG00000108175	Unknown	Unknown
TK2	0	1	0	1	796	0	0	ENSG00000166548	Unknown	Discovery_Precedence_sm
FN1	1	7	8	36	797	0	0	ENSG00000115414	Clinical_Precedence_ab	Discovery_Precedence_sm
USF2	0	0	0	11	798	0	0	ENSG00000105698	Unknown	Unknown
BDNF	0	2	3	13	799	0	0	ENSG00000176697	Predicted_Tractable_ab_High_confidence	Unknown
WNT11	0	4	6	2	800	0	0	ENSG00000085741	Predicted_Tractable_ab_High_confidence	Unknown
CSF1	0	2	7	10	801	0	0	ENSG00000184371	Clinical_Precedence_ab	Unknown
FSTL1	0	3	7	4	802	0	0	ENSG00000163430	Predicted_Tractable_ab_High_confidence	Unknown
AURKA	1	2	1	24	803	0	0	ENSG00000087586	Unknown	Clinical_Precedence_sm
TINAGL1	0	1	5	3	804	0	0	ENSG00000142910	Predicted_Tractable_ab_High_confidence	Unknown
LRP2	0	0	4	11	805	0	0	ENSG00000081479	Predicted_Tractable_ab_High_confidence	Unknown
SULT2A1	0	0	0	4	806	0	0	ENSG00000105398	Unknown	Discovery_Precedence_sm
PIM3	0	3	4	7	807	0	0	ENSG00000198355	Unknown	Clinical_Precedence_sm
BMPR2	0	1	2	10	808	0	0	ENSG00000204217	Predicted_Tractable_ab_High_confidence	Discovery_Precedence_sm
ITGA2B	0	5	0	5	809	0	0	ENSG00000005961	Predicted_Tractable_ab_High_confidence	Discovery_Precedence_sm
RUNX1	1	1	10	26	810	0	0	ENSG00000159216	Unknown	Predicted_Tractable_sm
B2M	0	1	4	3	811	0	0	ENSG00000166710	Predicted_Tractable_ab_High_confidence	Discovery_Precedence_sm
SLC25A38	0	1	0	1	812	0	0	ENSG00000144659	Predicted_Tractable_ab_Medium_to_low_confidence	Unknown
NPTX1	0	0	2	4	813	0	0	ENSG00000171246	Predicted_Tractable_ab_Medium_to_low_confidence	Unknown
CMC1	0	0	1	3	814	0	0	ENSG00000187118	Unknown	Unknown
CXCL2	0	2	0	2	815	0	0	ENSG00000081041	Predicted_Tractable_ab_High_confidence	Unknown
PDGFD	0	4	6	9	816	0	0	ENSG00000170962	Predicted_Tractable_ab_High_confidence	Unknown
TYK2	0	0	0	12	817	0	0	ENSG00000105397	Unknown	Clinical_Precedence_sm
LIFR	0	4	9	6	818	0	0	ENSG00000113594	Predicted_Tractable_ab_High_confidence	Unknown
CFB	0	6	1	4	819	0	0	ENSG00000243649	Predicted_Tractable_ab_High_confidence	Discovery_Precedence_sm
ITM2B	0	1	5	2	820	0	0	ENSG00000136156	Predicted_Tractable_ab_High_confidence	Unknown
DYRK1A	1	0	0	16	821	0	0	ENSG00000157540	Unknown	Discovery_Precedence_sm
ST13	0	1	2	9	822	0	0	ENSG00000100380	Unknown	Unknown
NTRK3	0	2	10	16	823	0	0	ENSG00000140538	Predicted_Tractable_ab_High_confidence	Clinical_Precedence_sm
KIT	0	4	4	14	824	0	0	ENSG00000157404	Clinical_Precedence_ab	Clinical_Precedence_sm
CPEB4	0	1	1	1	825	0	0	ENSG00000113742	Unknown	Discovery_Precedence_sm
TCN1	0	2	2	2	826	0	0	ENSG00000134827	Predicted_Tractable_ab_High_confidence	Discovery_Precedence_sm
MAPK14	1	2	1	62	827	0	0	ENSG00000112062	Predicted_Tractable_ab_High_confidence	Clinical_Precedence_sm
ME2	0	1	1	4	828	0	0	ENSG00000082212	Unknown	Discovery_Precedence_sm
SMAD1	0	1	6	24	829	0	0	ENSG00000170365	Predicted_Tractable_ab_Medium_to_low_confidence	Predicted_Tractable_sm
PTK7	0	2	9	14	830	0	0	ENSG00000112655	Predicted_Tractable_ab_Medium_to_low_confidence	Predicted_Tractable_sm
FGFR4	0	1	1	21	831	0	0	ENSG00000160867	Predicted_Tractable_ab_High_confidence	Clinical_Precedence_sm
TSPOAP1	0	1	6	1	832	0	0	ENSG00000005379	Unknown	Unknown
GLI1	0	5	5	17	833	0	0	ENSG00000111087	Unknown	Discovery_Precedence_sm
LYZL2	0	0	0	2	834	0	0	ENSG00000151033	Predicted_Tractable_ab_High_confidence	Unknown
CXCL5	0	1	0	3	835	0	0	ENSG00000163735	Predicted_Tractable_ab_High_confidence	Unknown
AVP	0	0	1	6	836	0	0	ENSG00000101200	Predicted_Tractable_ab_High_confidence	Unknown
LRP1	0	1	6	19	837	0	0	ENSG00000123384	Predicted_Tractable_ab_High_confidence	Unknown
CACNG2	0	0	0	7	838	0	0	ENSG00000166862	Predicted_Tractable_ab_High_confidence	Discovery_Precedence_sm
GADD45B	0	4	6	3	839	0	0	ENSG00000099860	Unknown	Unknown
MC5R	0	0	2	1	840	0	0	ENSG00000176136	Predicted_Tractable_ab_High_confidence	Discovery_Precedence_sm
GRM5	0	0	0	4	841	0	0	ENSG00000168959	Predicted_Tractable_ab_High_confidence	Clinical_Precedence_sm
IL1A	0	0	5	6	842	0	0	ENSG00000115008	Clinical_Precedence_ab	Unknown
ADAM17	0	0	0	12	843	0	0	ENSG00000151694	Predicted_Tractable_ab_High_confidence	Discovery_Precedence_sm
COLGALT2	0	2	10	4	844	0	1	ENSG00000198756	Predicted_Tractable_ab_Medium_to_low_confidence	Unknown
AATK	0	4	4	13	845	0	0	ENSG00000181409	Predicted_Tractable_ab_Medium_to_low_confidence	Predicted_Tractable_sm
PRELID3B	0	1	2	4	846	0	0	ENSG00000101166	Unknown	Unknown
MET	0	3	6	24	847	0	0	ENSG00000105976	Clinical_Precedence_ab	Clinical_Precedence_sm
PLAAT4	0	4	0	2	848	0	0	ENSG00000133321	Predicted_Tractable_ab_Medium_to_low_confidence	Unknown
COL18A1	0	4	6	7	849	0	0	ENSG00000182871	Predicted_Tractable_ab_High_confidence	Unknown
NFIL3	0	7	10	4	850	0	0	ENSG00000165030	Unknown	Unknown
CYP4F12	0	1	0	4	851	0	0	ENSG00000186204	Predicted_Tractable_ab_Medium_to_low_confidence	Predicted_Tractable_sm
PMCH	0	1	1	1	852	0	0	ENSG00000183395	Predicted_Tractable_ab_High_confidence	Unknown
SPINK4	0	0	0	1	853	0	0	ENSG00000122711	Predicted_Tractable_ab_Medium_to_low_confidence	Unknown
OTX1	0	0	0	4	854	0	0	ENSG00000115507	Unknown	Unknown
MC3R	0	0	0	1	855	0	0	ENSG00000124089	Predicted_Tractable_ab_High_confidence	Discovery_Precedence_sm
APOA2	0	0	0	4	856	0	0	ENSG00000158874	Predicted_Tractable_ab_High_confidence	Predicted_Tractable_sm
FBLN1	0	6	7	10	857	0	0	ENSG00000077942	Predicted_Tractable_ab_High_confidence	Unknown
AKT1S1	0	0	0	9	858	0	0	ENSG00000204673	Unknown	Discovery_Precedence_sm
FGD1	0	0	1	2	859	0	0	ENSG00000102302	Unknown	Unknown
MGAT4C	0	0	1	5	860	0	0	ENSG00000182050	Predicted_Tractable_ab_Medium_to_low_confidence	Unknown
IGFBP4	0	2	8	4	861	0	0	ENSG00000141753	Predicted_Tractable_ab_High_confidence	Predicted_Tractable_sm
TSHR	0	0	9	6	862	0	0	ENSG00000165409	Predicted_Tractable_ab_High_confidence	Predicted_Tractable_sm
FGFR2	0	5	5	20	863	0	0	ENSG00000066468	Predicted_Tractable_ab_High_confidence	Clinical_Precedence_sm
FASLG	0	2	1	11	864	0	0	ENSG00000117560	Predicted_Tractable_ab_High_confidence	Unknown
CCND2	0	0	1	19	865	0	0	ENSG00000118971	Unknown	Discovery_Precedence_sm
COL1A2	0	7	4	7	866	0	0	ENSG00000164692	Predicted_Tractable_ab_High_confidence	Unknown
EPHB2	0	0	5	27	867	0	0	ENSG00000133216	Predicted_Tractable_ab_High_confidence	Clinical_Precedence_sm
PDGFRA	0	3	5	24	868	0	0	ENSG00000134853	Clinical_Precedence_ab	Clinical_Precedence_sm
PLAT	0	6	3	6	869	0	0	ENSG00000104368	Predicted_Tractable_ab_High_confidence	Clinical_Precedence_sm
BAG5	0	0	2	6	870	0	0	ENSG00000166170	Unknown	Unknown
CD40LG	0	2	0	12	871	0	0	ENSG00000102245	Clinical_Precedence_ab	Discovery_Precedence_sm
PTH2R	0	0	0	1	872	0	0	ENSG00000144407	Predicted_Tractable_ab_High_confidence	Unknown
PRKCE	0	1	2	19	873	0	0	ENSG00000171132	Predicted_Tractable_ab_High_confidence	Clinical_Precedence_sm
CDON	0	4	6	3	874	0	0	ENSG00000064309	Predicted_Tractable_ab_High_confidence	Unknown
RAMP1	0	3	8	1	875	0	0	ENSG00000132329	Predicted_Tractable_ab_High_confidence	Discovery_Precedence_sm
SEC22C	0	0	1	2	876	0	0	ENSG00000093183	Predicted_Tractable_ab_Medium_to_low_confidence	Unknown
IL2	0	0	0	8	877	0	0	ENSG00000109471	Predicted_Tractable_ab_High_confidence	Discovery_Precedence_sm
FBN1	0	3	8	3	878	0	0	ENSG00000166147	Predicted_Tractable_ab_High_confidence	Unknown
GATA6	0	4	3	4	879	0	0	ENSG00000141448	Unknown	Unknown
ALK	0	0	1	19	880	0	0	ENSG00000171094	Predicted_Tractable_ab_High_confidence	Clinical_Precedence_sm
STK11	0	0	0	28	881	0	0	ENSG00000118046	Unknown	Discovery_Precedence_sm
BAD	0	0	2	19	882	0	0	ENSG00000002330	Unknown	Discovery_Precedence_sm
LIPE	0	1	7	7	883	0	0	ENSG00000079435	Predicted_Tractable_ab_Medium_to_low_confidence	Discovery_Precedence_sm
PRTN3	0	4	4	2	884	0	0	ENSG00000196415	Predicted_Tractable_ab_High_confidence	Predicted_Tractable_sm
CTNNB1	1	0	3	64	885	0	0	ENSG00000168036	Predicted_Tractable_ab_High_confidence	Discovery_Precedence_sm
PRLHR	0	0	0	1	886	0	0	ENSG00000119973	Predicted_Tractable_ab_High_confidence	Discovery_Precedence_sm
GRK2	0	1	1	16	887	1	0	ENSG00000173020	Predicted_Tractable_ab_High_confidence	Discovery_Precedence_sm
ATP1A3	0	0	1	5	888	0	0	ENSG00000105409	Predicted_Tractable_ab_High_confidence	Clinical_Precedence_sm
LRRC15	0	8	11	5	889	0	0	ENSG00000172061	Predicted_Tractable_ab_High_confidence	Unknown
PEBP1	0	0	0	11	890	0	0	ENSG00000089220	Predicted_Tractable_ab_Medium_to_low_confidence	Discovery_Precedence_sm
LRRC4C	0	1	0	3	891	0	0	ENSG00000148948	Predicted_Tractable_ab_Medium_to_low_confidence	Predicted_Tractable_sm
SCYL1	0	0	0	13	892	0	0	ENSG00000142186	Unknown	Unknown
NR2F2	0	4	2	9	893	0	0	ENSG00000185551	Unknown	Predicted_Tractable_sm
CD83	0	4	4	6	894	0	0	ENSG00000112149	Predicted_Tractable_ab_High_confidence	Unknown
FBXO6	1	0	0	18	895	0	0	ENSG00000116663	Unknown	Unknown
INTS12	0	0	0	2	896	0	0	ENSG00000138785	Unknown	Unknown
CD48	0	1	1	2	897	0	0	ENSG00000117091	Predicted_Tractable_ab_High_confidence	Unknown
GCG	0	0	0	5	898	0	0	ENSG00000115263	Predicted_Tractable_ab_High_confidence	Discovery_Precedence_sm
PRKACG	0	0	0	6	899	0	0	ENSG00000165059	Unknown	Clinical_Precedence_sm
PCDH20	0	1	0	2	900	0	0	ENSG00000280165	Predicted_Tractable_ab_Medium_to_low_confidence	Unknown
GNAI3	0	0	4	16	901	0	0	ENSG00000065135	Predicted_Tractable_ab_High_confidence	Discovery_Precedence_sm
IL18RAP	0	2	1	2	902	0	0	ENSG00000115607	Predicted_Tractable_ab_High_confidence	Unknown
DAD1	0	0	3	5	903	0	0	ENSG00000129562	Predicted_Tractable_ab_Medium_to_low_confidence	Unknown
GNA12	0	0	0	5	904	0	0	ENSG00000146535	Predicted_Tractable_ab_High_confidence	Unknown
KLRD1	0	2	4	1	905	0	0	ENSG00000134539	Predicted_Tractable_ab_High_confidence	Unknown
ERBB4	0	1	1	16	906	0	0	ENSG00000178568	Predicted_Tractable_ab_High_confidence	Clinical_Precedence_sm
IGFBP3	0	4	8	6	907	0	0	ENSG00000146674	Predicted_Tractable_ab_High_confidence	Predicted_Tractable_sm
TLR6	0	2	5	2	908	0	0	ENSG00000174130	Predicted_Tractable_ab_High_confidence	Unknown
DHH	0	0	2	2	909	0	0	ENSG00000139549	Predicted_Tractable_ab_Medium_to_low_confidence	Unknown
HRH1	0	3	2	3	910	0	0	ENSG00000196639	Predicted_Tractable_ab_High_confidence	Clinical_Precedence_sm
ROR2	0	3	5	16	911	0	0	ENSG00000169071	Predicted_Tractable_ab_High_confidence	Predicted_Tractable_sm
IL3RA	0	2	0	2	912	0	0	ENSG00000185291	Clinical_Precedence_ab	Discovery_Precedence_sm
CR2	0	0	0	4	913	0	0	ENSG00000117322	Predicted_Tractable_ab_High_confidence	Unknown
RYK	0	0	4	14	914	0	0	ENSG00000163785	Predicted_Tractable_ab_High_confidence	Predicted_Tractable_sm
PDYN	0	0	3	1	915	0	0	ENSG00000101327	Predicted_Tractable_ab_High_confidence	Unknown
WSB1	0	3	1	3	916	0	0	ENSG00000109046	Unknown	Unknown
MEF2B	0	0	0	2	917	0	0	ENSG00000213999	Unknown	Discovery_Precedence_sm
HBEGF	0	4	13	6	918	0	0	ENSG00000113070	Clinical_Precedence_ab	Unknown
GNAZ	0	2	2	6	919	0	0	ENSG00000128266	Predicted_Tractable_ab_High_confidence	Unknown
ATF7IP	0	0	0	5	920	0	0	ENSG00000171681	Unknown	Unknown
TRPC1	0	2	2	2	921	0	0	ENSG00000144935	Predicted_Tractable_ab_High_confidence	Discovery_Precedence_sm
ATOX1	0	1	4	1	922	0	0	ENSG00000177556	Unknown	Discovery_Precedence_sm
HECTD4	0	0	1	1	923	0	0	ENSG00000173064	Predicted_Tractable_ab_Medium_to_low_confidence	Unknown
STAT5B	0	0	2	12	924	0	0	ENSG00000173757	Unknown	Discovery_Precedence_sm
OS9	0	0	2	11	925	0	0	ENSG00000135506	Predicted_Tractable_ab_Medium_to_low_confidence	Unknown
CDK9	1	0	2	26	926	0	0	ENSG00000136807	Unknown	Clinical_Precedence_sm
JUNB	0	2	6	17	927	0	0	ENSG00000171223	Unknown	Unknown
SHMT2	1	3	5	12	928	0	0	ENSG00000182199	Unknown	Discovery_Precedence_sm
SLC16A8	0	2	1	1	929	0	0	ENSG00000100156	Predicted_Tractable_ab_High_confidence	Unknown
SMAD4	0	0	0	34	930	0	0	ENSG00000141646	Unknown	Discovery_Precedence_sm
PDGFRB	0	6	6	20	931	0	0	ENSG00000113721	Predicted_Tractable_ab_High_confidence	Clinical_Precedence_sm
CCN1	0	0	0	5	932	0	0	ENSG00000142871	Predicted_Tractable_ab_Medium_to_low_confidence	Discovery_Precedence_sm
ITGA8	0	0	5	4	933	0	0	ENSG00000077943	Predicted_Tractable_ab_High_confidence	Unknown
INPP1	0	3	0	3	934	0	0	ENSG00000151689	Unknown	Unknown
AP1S2	0	0	1	3	935	0	0	ENSG00000182287	Unknown	Unknown
ZFP36	0	4	2	8	936	0	0	ENSG00000128016	Unknown	Unknown
UBL4B	0	0	0	1	937	0	0	ENSG00000186150	Unknown	Unknown
COL7A1	0	3	0	4	938	0	0	ENSG00000114270	Predicted_Tractable_ab_High_confidence	Unknown
INSR	0	2	0	28	939	0	0	ENSG00000171105	Predicted_Tractable_ab_High_confidence	Clinical_Precedence_sm
NCOA1	0	0	3	29	940	0	0	ENSG00000084676	Predicted_Tractable_ab_High_confidence	Discovery_Precedence_sm
PELI2	0	1	4	4	941	0	0	ENSG00000139946	Unknown	Unknown
MYD88	0	0	2	12	942	0	0	ENSG00000172936	Predicted_Tractable_ab_High_confidence	Unknown
NR0B1	0	0	0	4	943	0	0	ENSG00000169297	Unknown	Discovery_Precedence_sm
EPHA1	0	0	0	12	944	0	0	ENSG00000146904	Predicted_Tractable_ab_High_confidence	Clinical_Precedence_sm
KCNIP3	0	1	3	3	945	0	0	ENSG00000115041	Predicted_Tractable_ab_High_confidence	Predicted_Tractable_sm
GSK3B	1	0	2	82	946	0	0	ENSG00000082701	Predicted_Tractable_ab_High_confidence	Clinical_Precedence_sm
IGF1R	0	1	0	38	947	0	0	ENSG00000140443	Clinical_Precedence_ab	Clinical_Precedence_sm
GAB1	0	1	2	9	948	0	0	ENSG00000109458	Unknown	Unknown
BATF3	0	1	6	6	949	0	0	ENSG00000123685	Unknown	Unknown
SOCS3	0	3	18	11	950	0	0	ENSG00000184557	Unknown	Unknown
PTK2B	0	1	0	19	951	0	0	ENSG00000120899	Predicted_Tractable_ab_Medium_to_low_confidence	Clinical_Precedence_sm
INS	0	0	0	21	952	0	0	ENSG00000254647	Predicted_Tractable_ab_High_confidence	Discovery_Precedence_sm
ELK1	0	0	0	12	953	0	0	ENSG00000126767	Unknown	Unknown
TACR1	0	0	6	2	954	0	0	ENSG00000115353	Predicted_Tractable_ab_High_confidence	Clinical_Precedence_sm
PLAUR	0	7	6	12	955	0	0	ENSG00000011422	Predicted_Tractable_ab_High_confidence	Discovery_Precedence_sm
CSF2RA	0	1	3	3	956	0	0	ENSG00000198223	Clinical_Precedence_ab	Unknown
BTBD1	0	0	1	3	957	0	0	ENSG00000064726	Unknown	Unknown
SGK1	0	7	6	17	958	0	0	ENSG00000118515	Predicted_Tractable_ab_Medium_to_low_confidence	Discovery_Precedence_sm
EPHA2	0	4	3	26	959	0	0	ENSG00000142627	Predicted_Tractable_ab_High_confidence	Clinical_Precedence_sm
CER1	0	0	0	4	960	0	0	ENSG00000147869	Predicted_Tractable_ab_High_confidence	Unknown
ZNF260	0	2	1	1	961	0	0	ENSG00000254004	Unknown	Unknown
LIMK1	0	0	4	8	962	0	0	ENSG00000106683	Unknown	Discovery_Precedence_sm
SIRPA	0	0	0	8	963	0	0	ENSG00000198053	Predicted_Tractable_ab_High_confidence	Unknown
CLPP	0	1	3	7	964	0	0	ENSG00000125656	Unknown	Discovery_Precedence_sm
MMP10	0	2	0	2	965	0	0	ENSG00000166670	Predicted_Tractable_ab_High_confidence	Discovery_Precedence_sm
PRKD1	0	1	4	17	966	0	0	ENSG00000184304	Predicted_Tractable_ab_High_confidence	Clinical_Precedence_sm
PRKD2	0	2	1	3	967	0	0	ENSG00000105287	Predicted_Tractable_ab_Medium_to_low_confidence	Discovery_Precedence_sm
PEX5	0	3	0	3	968	0	0	ENSG00000139197	Unknown	Predicted_Tractable_sm
TAZ	0	0	0	12	969	0	0	ENSG00000102125	Predicted_Tractable_ab_Medium_to_low_confidence	Unknown
BHLHE41	0	3	4	9	970	0	0	ENSG00000123095	Unknown	Unknown
FANCE	0	2	1	3	971	0	0	ENSG00000112039	Unknown	Unknown
IFNG	0	0	0	8	972	0	0	ENSG00000111537	Clinical_Precedence_ab	Discovery_Precedence_sm
SMAD2	0	0	1	40	973	0	0	ENSG00000175387	Unknown	Predicted_Tractable_sm
CTPS2	0	0	2	2	974	0	0	ENSG00000047230	Unknown	Discovery_Precedence_sm
PTPRF	0	1	1	9	975	0	0	ENSG00000142949	Predicted_Tractable_ab_High_confidence	Discovery_Precedence_sm
SEMA4F	0	1	5	2	976	0	0	ENSG00000135622	Predicted_Tractable_ab_High_confidence	Unknown
PPBP	0	4	1	2	977	0	0	ENSG00000163736	Predicted_Tractable_ab_High_confidence	Discovery_Precedence_sm
TMEM25	0	1	4	6	978	0	0	ENSG00000149582	Predicted_Tractable_ab_High_confidence	Unknown
BRAT1	0	1	1	3	979	0	0	ENSG00000106009	Unknown	Unknown
ACSF3	0	0	2	2	980	0	0	ENSG00000176715	Unknown	Unknown
PMAIP1	0	2	1	12	981	0	0	ENSG00000141682	Unknown	Unknown
ATP1B4	0	0	0	1	982	0	0	ENSG00000101892	Predicted_Tractable_ab_Medium_to_low_confidence	Unknown
IL1R1	0	0	7	9	983	0	0	ENSG00000115594	Clinical_Precedence_ab	Unknown
CTSB	0	1	2	10	984	0	0	ENSG00000164733	Predicted_Tractable_ab_High_confidence	Discovery_Precedence_sm
ZXDC	0	0	2	1	985	0	0	ENSG00000070476	Unknown	Unknown
FBXL19	0	0	0	2	986	0	0	ENSG00000099364	Unknown	Unknown
FOSL2	0	4	8	7	987	0	0	ENSG00000075426	Unknown	Unknown
EPO	0	1	0	5	988	0	0	ENSG00000130427	Predicted_Tractable_ab_High_confidence	Unknown
ITGB2	0	2	5	10	989	0	0	ENSG00000160255	Predicted_Tractable_ab_High_confidence	Discovery_Precedence_sm
ETS1	0	1	8	52	990	0	0	ENSG00000134954	Unknown	Predicted_Tractable_sm
DUSP18	0	0	4	3	991	0	0	ENSG00000167065	Unknown	Unknown
OSR1	0	0	4	5	992	0	0	ENSG00000143867	Unknown	Unknown
SNRK	0	2	1	4	993	0	0	ENSG00000163788	Unknown	Discovery_Precedence_sm
FUT11	0	1	0	5	994	0	0	ENSG00000196968	Predicted_Tractable_ab_Medium_to_low_confidence	Unknown
EZH2	1	3	4	30	995	0	0	ENSG00000106462	Unknown	Discovery_Precedence_sm
STAT5A	0	1	3	15	996	0	0	ENSG00000126561	Unknown	Discovery_Precedence_sm
EFNA5	0	1	3	8	997	0	0	ENSG00000184349	Predicted_Tractable_ab_High_confidence	Unknown
SST	0	0	3	0	998	0	0	ENSG00000157005	Predicted_Tractable_ab_High_confidence	Unknown
ZMYM2	0	1	0	6	999	0	0	ENSG00000121741	Unknown	Unknown
CACNA1A	0	1	1	9	1000	0	0	ENSG00000141837	Predicted_Tractable_ab_High_confidence	Clinical_Precedence_sm
COL8A2	0	6	11	3	1001	0	0	ENSG00000171812	Predicted_Tractable_ab_High_confidence	Unknown
PPP3R2	0	0	0	2	1002	0	0	ENSG00000188386	Unknown	Unknown
DDX19B	0	0	1	9	1003	0	0	ENSG00000157349	Unknown	Discovery_Precedence_sm
DKK3	0	6	13	6	1004	0	0	ENSG00000050165	Predicted_Tractable_ab_Medium_to_low_confidence	Unknown
MTNR1A	0	0	0	8	1005	0	0	ENSG00000168412	Predicted_Tractable_ab_High_confidence	Clinical_Precedence_sm
IFI35	0	0	0	1	1006	0	0	ENSG00000068079	Unknown	Unknown
BMPR1B	0	2	2	8	1007	0	0	ENSG00000138696	Predicted_Tractable_ab_High_confidence	Discovery_Precedence_sm
SPATA20	0	3	2	1	1008	0	0	ENSG00000006282	Predicted_Tractable_ab_High_confidence	Unknown
SRC	0	1	6	69	1009	0	0	ENSG00000197122	Predicted_Tractable_ab_High_confidence	Clinical_Precedence_sm
IL13RA1	0	0	11	1	1010	0	0	ENSG00000131724	Predicted_Tractable_ab_High_confidence	Unknown
RPS6KB1	0	0	0	27	1011	0	0	ENSG00000108443	Unknown	Clinical_Precedence_sm
KLRG2	0	0	0	6	1012	0	0	ENSG00000188883	Predicted_Tractable_ab_Medium_to_low_confidence	Unknown
PRKCB	0	1	3	42	1013	0	0	ENSG00000166501	Predicted_Tractable_ab_High_confidence	Clinical_Precedence_sm
FCER2	0	0	3	3	1014	0	0	ENSG00000104921	Clinical_Precedence_ab	Predicted_Tractable_sm
HOXD3	0	1	1	3	1015	0	0	ENSG00000128652	Unknown	Unknown
IL2RG	0	2	2	4	1016	0	0	ENSG00000147168	Predicted_Tractable_ab_High_confidence	Discovery_Precedence_sm
FOSL1	0	4	12	9	1017	0	0	ENSG00000175592	Unknown	Unknown
SERPINB7	0	0	0	2	1018	0	0	ENSG00000166396	Unknown	Unknown
BCS1L	0	0	2	2	1019	0	0	ENSG00000074582	Predicted_Tractable_ab_Medium_to_low_confidence	Unknown
IRF5	0	0	5	6	1020	0	0	ENSG00000128604	Unknown	Unknown
CAPRIN2	0	0	2	3	1021	0	0	ENSG00000110888	Predicted_Tractable_ab_High_confidence	Unknown
LAMA2	0	3	1	1	1022	0	0	ENSG00000196569	Predicted_Tractable_ab_High_confidence	Unknown
C1QA	0	4	2	5	1023	0	0	ENSG00000173372	Predicted_Tractable_ab_High_confidence	Discovery_Precedence_sm
IDS	0	0	0	3	1024	0	0	ENSG00000010404	Predicted_Tractable_ab_Medium_to_low_confidence	Unknown
PRKCA	0	3	3	65	1025	0	0	ENSG00000154229	Predicted_Tractable_ab_High_confidence	Clinical_Precedence_sm
SETD7	0	0	0	8	1026	0	0	ENSG00000145391	Unknown	Discovery_Precedence_sm
DEFA5	0	0	0	4	1027	0	0	ENSG00000164816	Predicted_Tractable_ab_High_confidence	Predicted_Tractable_sm
VIPR1	0	3	2	3	1028	0	0	ENSG00000114812	Predicted_Tractable_ab_High_confidence	Unknown
LCK	0	1	1	21	1029	0	0	ENSG00000182866	Predicted_Tractable_ab_High_confidence	Clinical_Precedence_sm
SIRT7	1	1	2	12	1030	0	0	ENSG00000187531	Unknown	Unknown
ZBTB32	0	1	0	2	1031	0	0	ENSG00000011590	Unknown	Unknown
CEBPD	0	4	3	10	1032	0	0	ENSG00000221869	Unknown	Unknown
RASD2	0	1	2	4	1033	0	0	ENSG00000100302	Predicted_Tractable_ab_Medium_to_low_confidence	Unknown
PLXNA1	0	2	3	8	1034	0	0	ENSG00000114554	Predicted_Tractable_ab_High_confidence	Unknown
ADGRL1	0	2	2	1	1035	0	0	ENSG00000072071	Predicted_Tractable_ab_Medium_to_low_confidence	Unknown
BDKRB2	0	2	6	3	1036	0	0	ENSG00000168398	Predicted_Tractable_ab_High_confidence	Clinical_Precedence_sm
NCOR2	0	1	5	25	1037	0	0	ENSG00000196498	Unknown	Discovery_Precedence_sm
AGAP2	0	0	1	6	1038	0	0	ENSG00000135439	Unknown	Predicted_Tractable_sm
PLA2G2A	0	2	5	3	1039	0	0	ENSG00000188257	Predicted_Tractable_ab_High_confidence	Clinical_Precedence_sm
PTPRD	0	4	7	5	1040	0	0	ENSG00000153707	Predicted_Tractable_ab_High_confidence	Unknown
SPOP	0	0	1	12	1041	0	0	ENSG00000121067	Unknown	Unknown
PXN	0	1	2	25	1042	0	0	ENSG00000089159	Predicted_Tractable_ab_High_confidence	Discovery_Precedence_sm
HSPD1	1	1	3	21	1043	0	0	ENSG00000144381	Predicted_Tractable_ab_High_confidence	Discovery_Precedence_sm
TBC1D9B	0	0	3	2	1044	0	0	ENSG00000197226	Predicted_Tractable_ab_Medium_to_low_confidence	Unknown
ERBB2	0	0	4	38	1045	0	0	ENSG00000141736	Clinical_Precedence_ab	Clinical_Precedence_sm
CEBPA	0	2	5	51	1046	0	0	ENSG00000245848	Unknown	Unknown
PIK3CA	0	0	1	28	1047	0	0	ENSG00000121879	Predicted_Tractable_ab_Medium_to_low_confidence	Clinical_Precedence_sm
ATF4	0	0	1	16	1048	0	0	ENSG00000128272	Predicted_Tractable_ab_Medium_to_low_confidence	Unknown
MEF2C	0	2	3	14	1049	0	0	ENSG00000081189	Unknown	Unknown
TRAF3IP2	0	5	6	5	1050	0	0	ENSG00000056972	Unknown	Unknown
UGT8	0	1	1	3	1051	0	0	ENSG00000174607	Predicted_Tractable_ab_High_confidence	Unknown
ACVR1B	0	2	1	7	1052	0	0	ENSG00000135503	Predicted_Tractable_ab_High_confidence	Discovery_Precedence_sm
PROC	0	0	1	2	1053	0	0	ENSG00000115718	Predicted_Tractable_ab_High_confidence	Discovery_Precedence_sm
IGFBP7	0	3	3	4	1054	0	0	ENSG00000163453	Predicted_Tractable_ab_High_confidence	Unknown
MAPK15	0	2	0	9	1055	0	0	ENSG00000181085	Unknown	Discovery_Precedence_sm
CENPJ	0	1	0	11	1056	0	0	ENSG00000151849	Predicted_Tractable_ab_High_confidence	Discovery_Precedence_sm
KRTAP10-4	0	0	0	1	1057	0	0	ENSG00000215454	Unknown	Unknown
PTHLH	0	0	6	4	1058	0	0	ENSG00000087494	Predicted_Tractable_ab_High_confidence	Unknown
PENK	0	5	3	2	1059	0	0	ENSG00000181195	Predicted_Tractable_ab_High_confidence	Unknown
LCT	0	0	1	1	1060	0	0	ENSG00000115850	Predicted_Tractable_ab_High_confidence	Unknown
DLG4	0	0	1	7	1061	0	0	ENSG00000132535	Predicted_Tractable_ab_High_confidence	Discovery_Precedence_sm
PPP2R5B	0	1	1	4	1062	0	0	ENSG00000068971	Unknown	Unknown
MSX2	0	3	2	4	1063	0	0	ENSG00000120149	Unknown	Unknown
NKX3-2	0	5	1	1	1064	0	0	ENSG00000109705	Unknown	Unknown
AMH	0	0	0	3	1065	0	0	ENSG00000104899	Predicted_Tractable_ab_High_confidence	Unknown
TLK2	0	0	1	6	1066	0	0	ENSG00000146872	Unknown	Discovery_Precedence_sm
JAK3	0	2	2	12	1067	0	0	ENSG00000105639	Predicted_Tractable_ab_High_confidence	Clinical_Precedence_sm
AKT3	0	2	1	35	1068	0	0	ENSG00000117020	Unknown	Clinical_Precedence_sm
AGT	0	4	12	11	1069	0	0	ENSG00000135744	Predicted_Tractable_ab_High_confidence	Predicted_Tractable_sm
RNF19A	0	3	1	1	1070	0	0	ENSG00000034677	Predicted_Tractable_ab_Medium_to_low_confidence	Unknown
TRMT2B	0	0	2	3	1071	0	0	ENSG00000188917	Unknown	Unknown
TSC2	0	0	2	20	1072	0	0	ENSG00000103197	Unknown	Unknown
MAP3K10	0	0	1	7	1073	0	0	ENSG00000130758	Unknown	Clinical_Precedence_sm
DVL1	0	0	4	15	1074	0	0	ENSG00000107404	Predicted_Tractable_ab_Medium_to_low_confidence	Unknown
RNF43	0	0	1	2	1075	0	0	ENSG00000108375	Predicted_Tractable_ab_High_confidence	Unknown
FGA	0	0	0	7	1076	0	0	ENSG00000171560	Predicted_Tractable_ab_High_confidence	Discovery_Precedence_sm
HOXC8	0	1	7	7	1077	0	0	ENSG00000037965	Unknown	Unknown
CD19	0	2	1	3	1078	0	0	ENSG00000177455	Clinical_Precedence_ab	Unknown
GRK4	0	0	0	3	1079	0	0	ENSG00000125388	Unknown	Discovery_Precedence_sm
PTGER1	0	2	3	2	1080	0	0	ENSG00000160951	Predicted_Tractable_ab_High_confidence	Clinical_Precedence_sm
LAMB2	0	2	4	3	1081	0	0	ENSG00000172037	Predicted_Tractable_ab_High_confidence	Unknown
ITGA6	0	3	5	10	1082	0	0	ENSG00000091409	Predicted_Tractable_ab_High_confidence	Unknown
PAQR3	0	0	0	4	1083	0	0	ENSG00000163291	Predicted_Tractable_ab_Medium_to_low_confidence	Unknown
EGR1	0	3	6	61	1084	0	0	ENSG00000120738	Unknown	Unknown
CHST9	0	1	0	2	1085	0	0	ENSG00000154080	Predicted_Tractable_ab_High_confidence	Unknown
NLRP1	0	3	2	7	1086	0	0	ENSG00000091592	Unknown	Unknown
AKT2	0	1	2	37	1087	0	0	ENSG00000105221	Predicted_Tractable_ab_High_confidence	Clinical_Precedence_sm
PPP1R15A	0	5	3	4	1088	0	0	ENSG00000087074	Unknown	Unknown
MOCOS	0	0	4	3	1089	0	0	ENSG00000075643	Unknown	Unknown
AGTR2	0	3	4	1	1090	0	0	ENSG00000180772	Predicted_Tractable_ab_High_confidence	Discovery_Precedence_sm
EMILIN2	0	0	1	2	1091	0	0	ENSG00000132205	Predicted_Tractable_ab_High_confidence	Unknown
PTPN11	0	0	1	26	1092	0	0	ENSG00000179295	Unknown	Discovery_Precedence_sm
IRAK4	0	0	1	5	1093	0	0	ENSG00000198001	Predicted_Tractable_ab_High_confidence	Discovery_Precedence_sm
FGF3	0	0	0	8	1094	0	0	ENSG00000186895	Predicted_Tractable_ab_High_confidence	Unknown
PIK3AP1	0	1	1	2	1095	0	0	ENSG00000155629	Predicted_Tractable_ab_High_confidence	Discovery_Precedence_sm
PLD1	0	2	3	10	1096	0	0	ENSG00000075651	Predicted_Tractable_ab_High_confidence	Discovery_Precedence_sm
F9	0	0	1	2	1097	0	0	ENSG00000101981	Predicted_Tractable_ab_High_confidence	Discovery_Precedence_sm
TGFBR3	0	2	2	6	1098	0	0	ENSG00000069702	Predicted_Tractable_ab_High_confidence	Unknown
CGAS	0	0	2	9	1099	0	0	ENSG00000164430	Predicted_Tractable_ab_High_confidence	Discovery_Precedence_sm
PPARGC1A	0	0	3	13	1100	1	0	ENSG00000109819	Unknown	Discovery_Precedence_sm
TGM2	0	6	9	15	1101	0	0	ENSG00000198959	Predicted_Tractable_ab_High_confidence	Discovery_Precedence_sm
MAPK3	0	1	0	52	1102	0	0	ENSG00000102882	Predicted_Tractable_ab_Medium_to_low_confidence	Clinical_Precedence_sm
GALNS	0	0	3	2	1103	0	0	ENSG00000141012	Predicted_Tractable_ab_High_confidence	Unknown
USF1	0	0	0	9	1104	0	0	ENSG00000158773	Unknown	Unknown
FBXO27	0	0	1	1	1105	0	0	ENSG00000161243	Unknown	Unknown
RANBP9	0	0	0	11	1106	0	0	ENSG00000010017	Predicted_Tractable_ab_High_confidence	Unknown
MAP3K4	0	0	0	11	1107	0	0	ENSG00000085511	Unknown	Discovery_Precedence_sm
NR0B2	0	0	0	11	1108	0	0	ENSG00000131910	Unknown	Discovery_Precedence_sm
CD44	0	3	8	18	1109	0	0	ENSG00000026508	Clinical_Precedence_ab	Unknown
PRKX	0	0	4	12	1110	0	0	ENSG00000183943	Unknown	Discovery_Precedence_sm
UBB	0	0	1	19	1111	0	0	ENSG00000170315	Predicted_Tractable_ab_High_confidence	Discovery_Precedence_sm
CEBPE	0	3	2	8	1112	0	0	ENSG00000092067	Unknown	Discovery_Precedence_sm
TOM1L1	0	4	0	4	1113	0	0	ENSG00000141198	Unknown	Unknown
AMZ2	0	0	0	2	1114	0	0	ENSG00000196704	Unknown	Unknown
C9	0	3	3	3	1115	0	0	ENSG00000113600	Predicted_Tractable_ab_High_confidence	Discovery_Precedence_sm
EGFL7	0	2	1	6	1116	0	0	ENSG00000172889	Clinical_Precedence_ab	Unknown
ITGB4	0	5	7	14	1117	0	0	ENSG00000132470	Predicted_Tractable_ab_High_confidence	Predicted_Tractable_sm
FAT1	0	5	2	5	1118	0	0	ENSG00000083857	Predicted_Tractable_ab_High_confidence	Unknown
LRRIQ1	0	0	0	4	1119	0	0	ENSG00000133640	Unknown	Unknown
SCX	0	4	4	1	1120	0	0	ENSG00000260428	Unknown	Unknown
TFAP2B	0	0	0	2	1121	0	0	ENSG00000008196	Unknown	Unknown
PTGIR	0	2	4	3	1122	0	0	ENSG00000160013	Predicted_Tractable_ab_High_confidence	Clinical_Precedence_sm
PRKCG	0	0	1	11	1123	0	0	ENSG00000126583	Predicted_Tractable_ab_High_confidence	Clinical_Precedence_sm
TLR3	0	3	3	7	1124	0	0	ENSG00000164342	Predicted_Tractable_ab_Medium_to_low_confidence	Predicted_Tractable_sm
POU2F1	0	1	2	10	1125	0	0	ENSG00000143190	Unknown	Unknown
WWP2	1	5	2	18	1126	0	1	ENSG00000198373	Unknown	Unknown
INHBA	0	7	19	4	1127	0	0	ENSG00000122641	Predicted_Tractable_ab_High_confidence	Unknown
PNRC1	0	3	3	3	1128	0	0	ENSG00000146278	Unknown	Unknown
PIK3CB	0	0	3	10	1129	0	0	ENSG00000051382	Predicted_Tractable_ab_Medium_to_low_confidence	Clinical_Precedence_sm
ACVR1	0	2	5	8	1130	0	0	ENSG00000115170	Predicted_Tractable_ab_Medium_to_low_confidence	Discovery_Precedence_sm
PRLR	0	4	0	2	1131	0	0	ENSG00000113494	Predicted_Tractable_ab_High_confidence	Discovery_Precedence_sm
SLC9A3R1	0	1	4	10	1132	0	0	ENSG00000109062	Unknown	Predicted_Tractable_sm
DNMT3L	0	0	0	11	1133	0	0	ENSG00000142182	Unknown	Discovery_Precedence_sm
PKD1	0	1	7	9	1134	0	0	ENSG00000008710	Predicted_Tractable_ab_High_confidence	Unknown
ATP12A	0	0	1	3	1135	0	0	ENSG00000075673	Predicted_Tractable_ab_High_confidence	Predicted_Tractable_sm
CSNK1A1L	0	0	0	9	1136	0	0	ENSG00000180138	Unknown	Discovery_Precedence_sm
SDC3	0	4	2	6	1137	0	0	ENSG00000162512	Predicted_Tractable_ab_High_confidence	Unknown
IL5	0	0	0	4	1138	0	0	ENSG00000113525	Clinical_Precedence_ab	Unknown
VTN	0	0	3	12	1139	0	0	ENSG00000109072	Predicted_Tractable_ab_High_confidence	Discovery_Precedence_sm
HACE1	0	0	0	3	1140	0	0	ENSG00000085382	Unknown	Unknown
PDPK1	0	0	0	16	1141	0	0	ENSG00000140992	Predicted_Tractable_ab_High_confidence	Clinical_Precedence_sm
MAPT	0	1	4	30	1142	0	1	ENSG00000186868	Predicted_Tractable_ab_High_confidence	Discovery_Precedence_sm
SFRP2	0	3	13	1	1143	0	0	ENSG00000145423	Predicted_Tractable_ab_Medium_to_low_confidence	Unknown
MAPKAPK2	0	2	2	15	1144	0	0	ENSG00000162889	Unknown	Clinical_Precedence_sm
LAMA5	0	1	1	2	1145	0	0	ENSG00000130702	Predicted_Tractable_ab_High_confidence	Unknown
EIF4EBP1	0	3	2	11	1146	0	0	ENSG00000187840	Unknown	Discovery_Precedence_sm
MAPK1	0	1	2	69	1147	0	0	ENSG00000100030	Predicted_Tractable_ab_High_confidence	Clinical_Precedence_sm
IL1RAPL1	0	0	0	1	1148	0	0	ENSG00000169306	Predicted_Tractable_ab_High_confidence	Predicted_Tractable_sm
FGR	0	3	5	14	1149	0	0	ENSG00000000938	Predicted_Tractable_ab_High_confidence	Clinical_Precedence_sm
F3	0	4	6	4	1150	0	0	ENSG00000117525	Predicted_Tractable_ab_High_confidence	Discovery_Precedence_sm
FAP	0	9	5	1	1151	0	0	ENSG00000078098	Clinical_Precedence_ab	Predicted_Tractable_sm
SYK	0	2	0	15	1152	0	0	ENSG00000165025	Predicted_Tractable_ab_High_confidence	Clinical_Precedence_sm
GRIK2	0	0	0	3	1153	0	0	ENSG00000164418	Predicted_Tractable_ab_High_confidence	Clinical_Precedence_sm
CHN2	0	0	0	7	1154	0	0	ENSG00000106069	Unknown	Unknown
CHN2	0	0	0	7	1154	0	0	ENSG00000285162	Unknown	Unknown
IL4R	0	2	10	4	1155	0	0	ENSG00000077238	Clinical_Precedence_ab	Unknown
BBS4	0	0	1	3	1156	0	0	ENSG00000140463	Unknown	Unknown
SH3BP2	0	3	2	5	1157	0	0	ENSG00000087266	Unknown	Discovery_Precedence_sm
CYBB	0	1	3	2	1158	0	0	ENSG00000165168	Predicted_Tractable_ab_High_confidence	Discovery_Precedence_sm
SPI1	0	1	7	35	1159	0	0	ENSG00000066336	Unknown	Unknown
WT1	0	0	4	12	1160	0	0	ENSG00000184937	Unknown	Unknown
CHSY1	0	1	9	3	1161	0	0	ENSG00000131873	Predicted_Tractable_ab_High_confidence	Unknown
CSNK1G2	0	0	1	9	1162	0	0	ENSG00000133275	Predicted_Tractable_ab_Medium_to_low_confidence	Discovery_Precedence_sm
PLCG1	0	0	1	15	1163	0	0	ENSG00000124181	Predicted_Tractable_ab_High_confidence	Discovery_Precedence_sm
ETV6	0	1	5	10	1164	0	0	ENSG00000139083	Unknown	Discovery_Precedence_sm
ERBB3	0	0	3	22	1165	0	0	ENSG00000065361	Clinical_Precedence_ab	Clinical_Precedence_sm
CREB1	0	0	0	31	1166	0	0	ENSG00000118260	Unknown	Unknown
NPFFR2	0	0	0	1	1167	0	0	ENSG00000056291	Predicted_Tractable_ab_High_confidence	Discovery_Precedence_sm
CAV1	0	1	2	30	1168	0	0	ENSG00000105974	Predicted_Tractable_ab_High_confidence	Unknown
INHBB	0	4	4	2	1169	0	0	ENSG00000163083	Predicted_Tractable_ab_High_confidence	Unknown
NACC1	0	1	1	6	1170	0	0	ENSG00000160877	Unknown	Unknown
NR1H2	0	2	2	9	1171	0	0	ENSG00000131408	Unknown	Clinical_Precedence_sm
PRKY	0	1	0	12	1172	0	0	ENSG00000099725	Unknown	Unknown
NUCB1	0	0	1	2	1173	0	0	ENSG00000104805	Predicted_Tractable_ab_Medium_to_low_confidence	Unknown
PRSS2	0	0	0	2	1174	0	0	ENSG00000275896	Predicted_Tractable_ab_High_confidence	Discovery_Precedence_sm
ITGA7	0	1	6	2	1175	0	0	ENSG00000135424	Predicted_Tractable_ab_High_confidence	Unknown
FGG	0	2	0	4	1176	0	0	ENSG00000171557	Predicted_Tractable_ab_High_confidence	Discovery_Precedence_sm
CSNK1G1	0	0	0	8	1177	0	0	ENSG00000169118	Predicted_Tractable_ab_Medium_to_low_confidence	Discovery_Precedence_sm
LTBP1	0	3	5	5	1178	0	1	ENSG00000049323	Predicted_Tractable_ab_High_confidence	Unknown
RIC8A	0	0	1	4	1179	0	0	ENSG00000177963	Predicted_Tractable_ab_Medium_to_low_confidence	Unknown
CENPB	0	1	1	3	1180	0	0	ENSG00000125817	Unknown	Unknown
ZC3H12B	0	2	0	1	1181	0	0	ENSG00000102053	Unknown	Unknown
HEPACAM2	0	3	2	3	1182	0	0	ENSG00000188175	Predicted_Tractable_ab_Medium_to_low_confidence	Unknown
PRKD3	0	0	0	4	1183	0	0	ENSG00000115825	Unknown	Clinical_Precedence_sm
BAX	0	0	1	13	1184	0	0	ENSG00000087088	Predicted_Tractable_ab_Medium_to_low_confidence	Discovery_Precedence_sm
NFKB2	0	2	2	8	1185	0	0	ENSG00000077150	Unknown	Predicted_Tractable_sm
ADCY1	0	2	1	2	1186	0	0	ENSG00000164742	Predicted_Tractable_ab_High_confidence	Predicted_Tractable_sm
CARM1	0	0	1	18	1187	0	0	ENSG00000142453	Unknown	Discovery_Precedence_sm
FOXO6	0	3	4	13	1188	0	0	ENSG00000204060	Unknown	Unknown
VLDLR	0	1	2	3	1189	0	0	ENSG00000147852	Predicted_Tractable_ab_High_confidence	Unknown
PIK3R1	0	3	1	24	1190	0	0	ENSG00000145675	Predicted_Tractable_ab_High_confidence	Clinical_Precedence_sm
RXRG	0	0	8	5	1191	0	0	ENSG00000143171	Unknown	Clinical_Precedence_sm
VRK1	0	3	3	8	1192	0	0	ENSG00000100749	Unknown	Discovery_Precedence_sm
MAFG	0	2	2	8	1193	0	0	ENSG00000197063	Unknown	Unknown
GLRB	0	4	2	1	1194	0	0	ENSG00000109738	Predicted_Tractable_ab_High_confidence	Clinical_Precedence_sm
MAP3K7	0	0	0	32	1195	0	0	ENSG00000135341	Predicted_Tractable_ab_High_confidence	Discovery_Precedence_sm
PTPRK	0	2	7	8	1196	0	0	ENSG00000152894	Predicted_Tractable_ab_High_confidence	Predicted_Tractable_sm
SIK2	0	2	8	4	1197	0	0	ENSG00000170145	Unknown	Discovery_Precedence_sm
FOS	0	3	8	51	1198	0	0	ENSG00000170345	Unknown	Discovery_Precedence_sm
MAPK7	0	1	2	18	1199	0	0	ENSG00000166484	Unknown	Discovery_Precedence_sm
APOC3	0	1	0	4	1200	0	0	ENSG00000110245	Predicted_Tractable_ab_High_confidence	Unknown
TFPI	0	7	3	2	1201	0	0	ENSG00000003436	Predicted_Tractable_ab_High_confidence	Unknown
LBP	0	5	11	5	1202	0	0	ENSG00000129988	Predicted_Tractable_ab_High_confidence	Unknown
IPO13	0	1	0	3	1203	0	0	ENSG00000117408	Unknown	Discovery_Precedence_sm
CHST12	0	2	5	3	1204	0	0	ENSG00000136213	Predicted_Tractable_ab_Medium_to_low_confidence	Unknown
TBXA2R	0	1	3	3	1205	0	0	ENSG00000006638	Predicted_Tractable_ab_High_confidence	Clinical_Precedence_sm
PIK3R2	0	0	0	13	1206	0	0	ENSG00000105647	Unknown	Clinical_Precedence_sm
FOXP3	0	0	0	12	1207	0	0	ENSG00000049768	Unknown	Unknown
DOK1	0	3	3	5	1208	0	0	ENSG00000115325	Unknown	Unknown
PGR	0	1	0	14	1209	0	0	ENSG00000082175	Unknown	Clinical_Precedence_sm
FGF8	0	0	0	10	1210	0	0	ENSG00000107831	Predicted_Tractable_ab_High_confidence	Unknown
TNFRSF10B	0	3	0	11	1211	0	0	ENSG00000120889	Clinical_Precedence_ab	Unknown
PIK3CG	0	1	4	13	1212	0	0	ENSG00000105851	Predicted_Tractable_ab_High_confidence	Clinical_Precedence_sm
PLOD1	0	3	5	8	1213	0	0	ENSG00000083444	Predicted_Tractable_ab_Medium_to_low_confidence	Unknown
PRDM14	0	0	0	17	1214	0	0	ENSG00000147596	Unknown	Unknown
MAPK8IP3	0	0	5	8	1215	0	0	ENSG00000138834	Unknown	Unknown
SHARPIN	0	0	3	9	1216	0	0	ENSG00000179526	Unknown	Unknown
NRP1	0	3	2	9	1217	0	0	ENSG00000099250	Clinical_Precedence_ab	Discovery_Precedence_sm
LAMB1	0	3	15	6	1218	0	0	ENSG00000091136	Predicted_Tractable_ab_High_confidence	Unknown
MAP2K4	0	0	1	17	1219	0	0	ENSG00000065559	Unknown	Discovery_Precedence_sm
DEPTOR	0	2	2	3	1220	0	0	ENSG00000155792	Unknown	Unknown
CBR3	0	2	5	3	1221	0	0	ENSG00000159231	Unknown	Discovery_Precedence_sm
CHRM2	0	0	0	4	1222	0	0	ENSG00000181072	Predicted_Tractable_ab_High_confidence	Clinical_Precedence_sm
OTUD1	0	3	7	5	1223	0	0	ENSG00000165312	Unknown	Unknown
NR2E3	0	2	1	2	1224	0	0	ENSG00000278570	Unknown	Unknown
MKNK2	0	5	2	10	1225	0	0	ENSG00000099875	Unknown	Discovery_Precedence_sm
CFP	0	3	6	3	1226	0	0	ENSG00000126759	Predicted_Tractable_ab_High_confidence	Unknown
PTPRS	0	3	6	8	1227	0	0	ENSG00000105426	Predicted_Tractable_ab_High_confidence	Discovery_Precedence_sm
OSGEPL1	0	2	5	2	1228	0	0	ENSG00000128694	Unknown	Unknown
ZMYM6	0	0	2	3	1229	0	0	ENSG00000163867	Unknown	Unknown
STAR	0	2	0	3	1230	0	0	ENSG00000147465	Unknown	Predicted_Tractable_sm
MAML3	0	2	1	5	1231	0	0	ENSG00000196782	Unknown	Unknown
JMJD1C	0	2	1	5	1232	0	0	ENSG00000171988	Unknown	Discovery_Precedence_sm
TNFRSF1B	0	5	4	7	1233	0	0	ENSG00000028137	Predicted_Tractable_ab_High_confidence	Unknown
GHR	0	3	8	2	1234	0	0	ENSG00000112964	Predicted_Tractable_ab_High_confidence	Unknown
IL36G	0	1	4	1	1235	0	0	ENSG00000136688	Predicted_Tractable_ab_High_confidence	Discovery_Precedence_sm
CDK5	0	3	0	29	1236	0	0	ENSG00000164885	Predicted_Tractable_ab_High_confidence	Clinical_Precedence_sm
IL12RB1	0	0	2	1	1237	0	0	ENSG00000096996	Predicted_Tractable_ab_High_confidence	Unknown
PNRC2	0	1	0	2	1238	0	0	ENSG00000189266	Unknown	Discovery_Precedence_sm
TAB3	0	1	3	11	1239	0	0	ENSG00000157625	Predicted_Tractable_ab_High_confidence	Unknown
STAT1	0	0	1	74	1240	0	0	ENSG00000115415	Unknown	Discovery_Precedence_sm
GPC4	0	4	2	4	1241	0	0	ENSG00000076716	Predicted_Tractable_ab_High_confidence	Unknown
SOCS1	0	3	4	12	1242	0	0	ENSG00000185338	Unknown	Unknown
SATB1	0	0	4	11	1243	0	0	ENSG00000182568	Unknown	Unknown
NGFR	0	0	1	9	1244	0	0	ENSG00000064300	Predicted_Tractable_ab_High_confidence	Discovery_Precedence_sm
IL10	0	1	3	3	1245	0	0	ENSG00000136634	Predicted_Tractable_ab_High_confidence	Predicted_Tractable_sm
SCN8A	0	1	6	2	1246	0	0	ENSG00000196876	Predicted_Tractable_ab_High_confidence	Clinical_Precedence_sm
SMAD5	0	0	1	8	1247	0	0	ENSG00000113658	Unknown	Unknown
EGFR	1	1	6	74	1248	0	0	ENSG00000146648	Clinical_Precedence_ab	Clinical_Precedence_sm
SCGB2A2	0	0	4	4	1249	0	0	ENSG00000110484	Predicted_Tractable_ab_High_confidence	Unknown
POTEE	0	0	0	5	1250	0	0	ENSG00000188219	Unknown	Unknown
TUBA1B	0	1	1	20	1251	0	0	ENSG00000123416	Unknown	Discovery_Precedence_sm
UGGT1	0	1	2	6	1252	0	0	ENSG00000136731	Predicted_Tractable_ab_Medium_to_low_confidence	Unknown
ANGPTL4	0	6	12	6	1253	0	0	ENSG00000167772	Predicted_Tractable_ab_High_confidence	Discovery_Precedence_sm
COL14A1	0	4	8	1	1254	0	0	ENSG00000187955	Predicted_Tractable_ab_High_confidence	Unknown
CAND2	0	1	4	4	1255	0	0	ENSG00000144712	Unknown	Unknown
DMPK	0	2	0	4	1256	0	0	ENSG00000104936	Predicted_Tractable_ab_Medium_to_low_confidence	Predicted_Tractable_sm
CCNG1	0	1	3	3	1257	0	0	ENSG00000113328	Unknown	Unknown
TNP1	0	4	0	3	1258	0	0	ENSG00000118245	Unknown	Unknown
AGRP	0	0	0	3	1259	0	0	ENSG00000159723	Predicted_Tractable_ab_High_confidence	Unknown
GPRASP1	0	2	3	2	1260	0	0	ENSG00000198932	Unknown	Unknown
OPRD1	0	0	0	4	1261	0	0	ENSG00000116329	Predicted_Tractable_ab_High_confidence	Clinical_Precedence_sm
CDKN2B	0	4	4	9	1262	0	0	ENSG00000147883	Unknown	Unknown
BID	0	3	2	10	1263	0	0	ENSG00000015475	Unknown	Discovery_Precedence_sm
PPP1R12B	0	0	2	4	1264	0	0	ENSG00000077157	Unknown	Unknown
LAMC1	0	1	3	5	1265	0	0	ENSG00000135862	Predicted_Tractable_ab_High_confidence	Unknown
GLI3	0	7	4	5	1266	0	0	ENSG00000106571	Unknown	Unknown
S1PR1	0	0	5	5	1267	0	0	ENSG00000170989	Predicted_Tractable_ab_High_confidence	Clinical_Precedence_sm
YES1	0	0	1	16	1268	0	0	ENSG00000176105	Predicted_Tractable_ab_High_confidence	Clinical_Precedence_sm
ECE1	0	3	1	4	1269	0	0	ENSG00000117298	Predicted_Tractable_ab_High_confidence	Discovery_Precedence_sm
TBCK	0	1	0	1	1270	0	0	ENSG00000145348	Unknown	Unknown
POGLUT1	0	1	0	5	1271	0	0	ENSG00000163389	Predicted_Tractable_ab_Medium_to_low_confidence	Discovery_Precedence_sm
GNG2	0	2	2	6	1272	0	0	ENSG00000186469	Predicted_Tractable_ab_High_confidence	Discovery_Precedence_sm
CTSL	0	4	0	3	1273	0	0	ENSG00000135047	Predicted_Tractable_ab_High_confidence	Discovery_Precedence_sm
NAPSA	0	0	4	3	1274	0	0	ENSG00000131400	Predicted_Tractable_ab_High_confidence	Predicted_Tractable_sm
LCP2	0	3	0	6	1275	0	0	ENSG00000043462	Unknown	Unknown
LEF1	0	3	5	13	1276	0	0	ENSG00000138795	Unknown	Unknown
ADM	0	7	7	3	1277	0	0	ENSG00000148926	Predicted_Tractable_ab_High_confidence	Discovery_Precedence_sm
CGA	0	0	2	3	1278	0	0	ENSG00000135346	Predicted_Tractable_ab_High_confidence	Unknown
CISH	0	6	2	2	1279	0	0	ENSG00000114737	Predicted_Tractable_ab_Medium_to_low_confidence	Unknown
RAB18	0	0	1	5	1280	0	0	ENSG00000099246	Predicted_Tractable_ab_High_confidence	Discovery_Precedence_sm
ARNTL	0	5	11	13	1281	0	0	ENSG00000133794	Unknown	Unknown
TFR2	0	1	2	2	1282	0	0	ENSG00000106327	Clinical_Precedence_ab	Unknown
TMEM231	0	0	1	3	1283	0	0	ENSG00000205084	Predicted_Tractable_ab_Medium_to_low_confidence	Unknown
UBR2	0	0	0	3	1284	0	0	ENSG00000024048	Unknown	Unknown
BCR	0	4	2	16	1285	0	0	ENSG00000186716	Predicted_Tractable_ab_Medium_to_low_confidence	Clinical_Precedence_sm
GRM1	0	0	3	4	1286	0	0	ENSG00000152822	Predicted_Tractable_ab_High_confidence	Discovery_Precedence_sm
DEFB103B	0	0	0	1	1287	0	0	ENSG00000177243	Predicted_Tractable_ab_High_confidence	Unknown
EIF2AK1	0	2	0	5	1288	0	0	ENSG00000086232	Unknown	Discovery_Precedence_sm
GDPD1	0	0	3	3	1289	0	0	ENSG00000153982	Predicted_Tractable_ab_Medium_to_low_confidence	Unknown
MYOC	0	4	14	5	1290	0	0	ENSG00000034971	Predicted_Tractable_ab_High_confidence	Unknown
GNB5	0	0	0	8	1291	0	0	ENSG00000069966	Predicted_Tractable_ab_Medium_to_low_confidence	Unknown
NCOA2	0	0	3	10	1292	0	0	ENSG00000140396	Unknown	Discovery_Precedence_sm
CNTN1	0	1	1	4	1293	0	0	ENSG00000018236	Predicted_Tractable_ab_Medium_to_low_confidence	Unknown
FSHB	0	0	0	2	1294	0	0	ENSG00000131808	Predicted_Tractable_ab_High_confidence	Unknown
TMEM132A	0	2	3	7	1295	0	0	ENSG00000006118	Predicted_Tractable_ab_Medium_to_low_confidence	Unknown
MAP2K3	0	3	5	19	1296	0	0	ENSG00000034152	Unknown	Discovery_Precedence_sm
TYW3	0	1	0	2	1297	0	0	ENSG00000162623	Unknown	Unknown
CLU	0	0	7	14	1298	0	0	ENSG00000120885	Predicted_Tractable_ab_High_confidence	Unknown
NLK	0	1	1	14	1299	0	0	ENSG00000087095	Unknown	Discovery_Precedence_sm
ZNF579	0	1	2	2	1300	0	0	ENSG00000218891	Unknown	Unknown
MGAT5	0	0	2	3	1301	0	0	ENSG00000152127	Predicted_Tractable_ab_High_confidence	Discovery_Precedence_sm
POU1F1	0	1	0	5	1302	0	0	ENSG00000064835	Unknown	Unknown
RUNX3	0	1	4	11	1303	0	0	ENSG00000020633	Unknown	Unknown
CRK	0	0	0	14	1304	0	0	ENSG00000167193	Predicted_Tractable_ab_Medium_to_low_confidence	Unknown
CFH	0	4	0	3	1305	0	0	ENSG00000000971	Predicted_Tractable_ab_High_confidence	Discovery_Precedence_sm
PRSS23	0	4	8	2	1306	0	0	ENSG00000150687	Predicted_Tractable_ab_High_confidence	Unknown
PYCR2	0	0	1	3	1307	0	0	ENSG00000143811	Unknown	Unknown
SNX33	0	1	2	2	1308	0	0	ENSG00000173548	Unknown	Unknown
ARRB1	0	1	4	24	1309	0	0	ENSG00000137486	Predicted_Tractable_ab_Medium_to_low_confidence	Unknown
IRF1	0	6	2	8	1310	0	0	ENSG00000125347	Unknown	Unknown
GP1BB	0	1	1	3	1311	0	0	ENSG00000203618	Predicted_Tractable_ab_High_confidence	Discovery_Precedence_sm
KLK3	0	2	0	6	1312	0	0	ENSG00000142515	Predicted_Tractable_ab_High_confidence	Predicted_Tractable_sm
VPS33B	0	0	0	2	1313	0	0	ENSG00000184056	Unknown	Unknown
ANGPTL3	0	0	0	2	1314	0	0	ENSG00000132855	Clinical_Precedence_ab	Unknown
SLC20A1	0	1	3	4	1315	0	0	ENSG00000144136	Predicted_Tractable_ab_High_confidence	Unknown
AHSG	0	0	0	4	1316	0	0	ENSG00000145192	Predicted_Tractable_ab_High_confidence	Unknown
GHRH	0	0	1	1	1317	0	0	ENSG00000118702	Predicted_Tractable_ab_High_confidence	Unknown
CTH	0	6	7	2	1318	0	0	ENSG00000116761	Unknown	Discovery_Precedence_sm
PRKACA	0	0	0	53	1319	0	0	ENSG00000072062	Predicted_Tractable_ab_Medium_to_low_confidence	Clinical_Precedence_sm
GNB2	0	1	1	15	1320	0	0	ENSG00000172354	Predicted_Tractable_ab_High_confidence	Unknown
CREBBP	0	0	1	40	1321	0	0	ENSG00000005339	Unknown	Discovery_Precedence_sm
PTH1R	0	5	4	4	1322	0	0	ENSG00000160801	Predicted_Tractable_ab_High_confidence	Discovery_Precedence_sm
FLG	0	2	0	7	1323	0	0	ENSG00000143631	Predicted_Tractable_ab_High_confidence	Unknown
CASP3	0	1	8	26	1324	0	0	ENSG00000164305	Unknown	Clinical_Precedence_sm
PRKG2	0	0	3	4	1325	0	0	ENSG00000138669	Unknown	Discovery_Precedence_sm
GSN	0	1	13	5	1326	0	0	ENSG00000148180	Predicted_Tractable_ab_High_confidence	Discovery_Precedence_sm
PIK3CD	0	4	3	5	1327	0	0	ENSG00000171608	Predicted_Tractable_ab_High_confidence	Clinical_Precedence_sm
LTA4H	0	1	4	4	1328	0	0	ENSG00000111144	Predicted_Tractable_ab_High_confidence	Discovery_Precedence_sm
FRS2	0	0	1	5	1329	0	0	ENSG00000166225	Predicted_Tractable_ab_High_confidence	Unknown
USP46	0	1	0	3	1330	0	0	ENSG00000109189	Unknown	Unknown
SRF	0	0	3	11	1331	0	0	ENSG00000112658	Unknown	Unknown
SREBF1	0	2	8	8	1332	0	0	ENSG00000072310	Predicted_Tractable_ab_Medium_to_low_confidence	Unknown
PYCR1	0	3	11	2	1333	0	0	ENSG00000183010	Unknown	Discovery_Precedence_sm
SCARB1	0	1	8	8	1334	0	0	ENSG00000073060	Predicted_Tractable_ab_High_confidence	Discovery_Precedence_sm
CEMIP2	0	3	5	5	1335	0	0	ENSG00000135048	Predicted_Tractable_ab_High_confidence	Unknown
GRID2	0	0	1	2	1336	0	0	ENSG00000152208	Predicted_Tractable_ab_Medium_to_low_confidence	Predicted_Tractable_sm
TFRC	0	4	3	13	1337	0	0	ENSG00000072274	Clinical_Precedence_ab	Predicted_Tractable_sm
HCK	0	3	6	10	1338	0	0	ENSG00000101336	Predicted_Tractable_ab_High_confidence	Clinical_Precedence_sm
HDAC3	0	1	1	24	1339	0	0	ENSG00000171720	Predicted_Tractable_ab_High_confidence	Clinical_Precedence_sm
GNAI2	0	1	3	12	1340	0	0	ENSG00000114353	Predicted_Tractable_ab_High_confidence	Discovery_Precedence_sm
TAS1R1	0	3	4	1	1341	0	0	ENSG00000173662	Predicted_Tractable_ab_High_confidence	Predicted_Tractable_sm
NCOR1	0	0	0	22	1342	0	0	ENSG00000141027	Unknown	Discovery_Precedence_sm
GRB14	0	2	3	3	1343	0	0	ENSG00000115290	Predicted_Tractable_ab_High_confidence	Discovery_Precedence_sm
NEDD4	0	2	4	32	1344	0	0	ENSG00000069869	Predicted_Tractable_ab_High_confidence	Discovery_Precedence_sm
PTPRJ	0	1	1	9	1345	0	0	ENSG00000149177	Predicted_Tractable_ab_High_confidence	Unknown
PAICS	0	1	2	9	1346	0	0	ENSG00000128050	Unknown	Unknown
CBLB	0	4	0	10	1347	0	0	ENSG00000114423	Predicted_Tractable_ab_Medium_to_low_confidence	Unknown
MAPK11	0	2	1	11	1348	0	0	ENSG00000185386	Unknown	Clinical_Precedence_sm
AUP1	0	0	1	4	1349	0	0	ENSG00000115307	Predicted_Tractable_ab_Medium_to_low_confidence	Unknown
CD46	0	0	0	2	1350	0	0	ENSG00000117335	Predicted_Tractable_ab_High_confidence	Discovery_Precedence_sm
PRSS37	0	0	0	2	1351	0	0	ENSG00000165076	Predicted_Tractable_ab_High_confidence	Unknown
GPHN	0	0	0	4	1352	0	0	ENSG00000171723	Predicted_Tractable_ab_High_confidence	Predicted_Tractable_sm
FUT1	0	1	0	1	1353	0	0	ENSG00000174951	Predicted_Tractable_ab_Medium_to_low_confidence	Unknown
LGALS9	0	0	0	6	1354	0	0	ENSG00000168961	Predicted_Tractable_ab_High_confidence	Discovery_Precedence_sm
C1QTNF2	0	5	7	3	1355	0	0	ENSG00000145861	Predicted_Tractable_ab_High_confidence	Unknown
LIF	0	5	6	2	1356	0	0	ENSG00000128342	Predicted_Tractable_ab_High_confidence	Predicted_Tractable_sm
IL12RB2	0	2	1	2	1357	0	0	ENSG00000081985	Predicted_Tractable_ab_High_confidence	Unknown
IKBKB	0	1	3	32	1358	0	0	ENSG00000104365	Unknown	Clinical_Precedence_sm
MAP2K6	0	2	5	12	1359	0	1	ENSG00000108984	Unknown	Discovery_Precedence_sm
MAFK	0	2	3	6	1360	0	0	ENSG00000198517	Unknown	Unknown
BDKRB1	0	2	2	1	1361	0	0	ENSG00000100739	Predicted_Tractable_ab_High_confidence	Clinical_Precedence_sm
DIPK2A	0	1	0	6	1362	0	0	ENSG00000181744	Predicted_Tractable_ab_Medium_to_low_confidence	Unknown
NFATC4	0	1	8	9	1363	0	0	ENSG00000100968	Unknown	Unknown
LYN	0	2	3	21	1364	0	0	ENSG00000254087	Predicted_Tractable_ab_High_confidence	Clinical_Precedence_sm
USP17L2	0	1	0	6	1365	0	0	ENSG00000223443	Unknown	Unknown
NR5A1	0	0	0	7	1366	0	0	ENSG00000136931	Unknown	Discovery_Precedence_sm
TAF9	0	0	2	9	1367	0	0	ENSG00000273841	Unknown	Unknown
WWP1	0	0	0	15	1368	0	0	ENSG00000123124	Predicted_Tractable_ab_Medium_to_low_confidence	Predicted_Tractable_sm
PTGFR	0	5	7	2	1369	0	0	ENSG00000122420	Predicted_Tractable_ab_High_confidence	Clinical_Precedence_sm
SHH	0	0	1	3	1370	0	0	ENSG00000164690	Predicted_Tractable_ab_High_confidence	Discovery_Precedence_sm
RIPK2	0	2	1	14	1371	0	0	ENSG00000104312	Unknown	Discovery_Precedence_sm
MAP3K2	0	0	4	10	1372	0	0	ENSG00000169967	Unknown	Discovery_Precedence_sm
MAP2K7	0	0	1	13	1373	0	0	ENSG00000076984	Unknown	Discovery_Precedence_sm
WFDC2	0	1	6	3	1374	0	0	ENSG00000101443	Predicted_Tractable_ab_High_confidence	Unknown
SIAE	0	0	4	3	1375	0	0	ENSG00000110013	Predicted_Tractable_ab_Medium_to_low_confidence	Unknown
GNA15	0	4	4	3	1376	0	0	ENSG00000060558	Predicted_Tractable_ab_High_confidence	Unknown
TENT5A	0	1	6	4	1377	0	0	ENSG00000112773	Unknown	Unknown
LIPH	0	0	0	4	1378	0	0	ENSG00000163898	Predicted_Tractable_ab_High_confidence	Unknown
ZNF496	0	0	1	2	1379	0	0	ENSG00000162714	Unknown	Unknown
LRRC47	0	0	0	8	1380	0	0	ENSG00000130764	Unknown	Unknown
KCNIP4	0	1	0	1	1381	0	0	ENSG00000185774	Predicted_Tractable_ab_High_confidence	Unknown
DGUOK	0	0	4	4	1382	0	0	ENSG00000114956	Unknown	Discovery_Precedence_sm
GRK7	0	0	1	2	1383	0	0	ENSG00000114124	Unknown	Discovery_Precedence_sm
NCK1	0	1	0	8	1384	0	0	ENSG00000158092	Predicted_Tractable_ab_High_confidence	Unknown
NR1H3	0	2	2	9	1385	0	0	ENSG00000025434	Unknown	Clinical_Precedence_sm
RAF1	0	0	0	26	1386	0	0	ENSG00000132155	Predicted_Tractable_ab_High_confidence	Clinical_Precedence_sm
ADM2	0	1	1	1	1387	0	0	ENSG00000128165	Predicted_Tractable_ab_Medium_to_low_confidence	Unknown
STRAP	0	0	3	15	1388	0	0	ENSG00000023734	Unknown	Unknown
PECAM1	0	1	3	4	1389	0	0	ENSG00000261371	Predicted_Tractable_ab_High_confidence	Unknown
EDN1	0	0	2	7	1390	1	0	ENSG00000078401	Predicted_Tractable_ab_High_confidence	Unknown
TFAP2A	0	1	1	15	1391	0	0	ENSG00000137203	Unknown	Unknown
PAG1	0	3	0	9	1392	0	0	ENSG00000076641	Predicted_Tractable_ab_High_confidence	Unknown
PLEKHJ1	0	0	0	4	1393	0	0	ENSG00000104886	Unknown	Unknown
IGSF1	0	0	3	2	1394	0	0	ENSG00000147255	Predicted_Tractable_ab_High_confidence	Unknown
EIF4E	0	0	2	7	1395	0	0	ENSG00000151247	Unknown	Discovery_Precedence_sm
YY1	0	0	1	22	1396	0	0	ENSG00000100811	Unknown	Unknown
HMOX1	0	6	13	10	1397	0	0	ENSG00000100292	Unknown	Discovery_Precedence_sm
MAP3K8	0	5	5	10	1398	0	0	ENSG00000107968	Unknown	Discovery_Precedence_sm
EIF2AK3	0	0	0	4	1399	0	0	ENSG00000172071	Predicted_Tractable_ab_Medium_to_low_confidence	Discovery_Precedence_sm
PIM1	0	7	2	13	1400	0	0	ENSG00000137193	Predicted_Tractable_ab_Medium_to_low_confidence	Clinical_Precedence_sm
SIK1	0	3	2	6	1401	0	0	ENSG00000142178	Unknown	Discovery_Precedence_sm
ATF2	0	0	0	25	1402	0	0	ENSG00000115966	Unknown	Unknown
HAX1	0	1	2	8	1403	0	0	ENSG00000143575	Predicted_Tractable_ab_High_confidence	Unknown
SLC9A1	0	0	0	7	1404	0	0	ENSG00000090020	Predicted_Tractable_ab_High_confidence	Discovery_Precedence_sm
TNFRSF8	0	1	2	2	1405	0	0	ENSG00000120949	Clinical_Precedence_ab	Unknown
CNTNAP3	0	1	1	3	1406	0	0	ENSG00000106714	Predicted_Tractable_ab_High_confidence	Unknown
DRD2	0	0	0	2	1407	0	0	ENSG00000149295	Predicted_Tractable_ab_High_confidence	Clinical_Precedence_sm
NDST2	0	0	0	2	1408	0	0	ENSG00000166507	Predicted_Tractable_ab_Medium_to_low_confidence	Unknown
MUC15	0	1	0	1	1409	0	0	ENSG00000169550	Predicted_Tractable_ab_High_confidence	Unknown
BRINP1	0	1	0	4	1410	0	0	ENSG00000078725	Predicted_Tractable_ab_Medium_to_low_confidence	Unknown
RASA1	0	0	2	6	1411	0	0	ENSG00000145715	Predicted_Tractable_ab_Medium_to_low_confidence	Discovery_Precedence_sm
RXRA	0	2	3	14	1412	0	0	ENSG00000186350	Unknown	Clinical_Precedence_sm
AR	0	2	8	49	1413	0	0	ENSG00000169083	Predicted_Tractable_ab_Medium_to_low_confidence	Clinical_Precedence_sm
FNBP1	0	2	1	6	1414	0	0	ENSG00000187239	Predicted_Tractable_ab_Medium_to_low_confidence	Unknown
CALCB	0	0	0	1	1415	0	0	ENSG00000175868	Clinical_Precedence_ab	Unknown
RBM45	0	2	1	3	1416	0	0	ENSG00000155636	Unknown	Unknown
GNB3	0	1	4	4	1417	0	0	ENSG00000111664	Predicted_Tractable_ab_High_confidence	Unknown
SIAH2	0	4	0	5	1418	0	0	ENSG00000181788	Unknown	Unknown
CFLAR	0	4	0	8	1419	0	0	ENSG00000003402	Predicted_Tractable_ab_Medium_to_low_confidence	Unknown
ACVRL1	0	4	3	4	1420	0	0	ENSG00000139567	Clinical_Precedence_ab	Clinical_Precedence_sm
H3C4	0	2	0	19	1421	0	0	ENSG00000197409	Predicted_Tractable_ab_High_confidence	Discovery_Precedence_sm
IL2RA	0	1	6	3	1422	0	0	ENSG00000134460	Clinical_Precedence_ab	Unknown
MANEA	0	1	2	1	1423	0	0	ENSG00000172469	Predicted_Tractable_ab_Medium_to_low_confidence	Unknown
SH2B2	0	3	4	4	1424	0	0	ENSG00000160999	Predicted_Tractable_ab_High_confidence	Unknown
CDCP1	0	0	3	3	1425	0	0	ENSG00000163814	Predicted_Tractable_ab_High_confidence	Unknown
MFN1	0	0	1	2	1426	0	0	ENSG00000171109	Predicted_Tractable_ab_Medium_to_low_confidence	Discovery_Precedence_sm
GCLC	0	2	2	4	1427	0	0	ENSG00000001084	Unknown	Predicted_Tractable_sm
TRADD	0	0	0	8	1428	0	0	ENSG00000102871	Predicted_Tractable_ab_High_confidence	Predicted_Tractable_sm
PTPN6	0	2	5	12	1429	0	0	ENSG00000111679	Predicted_Tractable_ab_High_confidence	Predicted_Tractable_sm
CSNK1A1	0	0	0	34	1430	0	0	ENSG00000113712	Unknown	Discovery_Precedence_sm
IRS2	0	4	5	11	1431	0	0	ENSG00000185950	Predicted_Tractable_ab_High_confidence	Unknown
CLEC18A	0	1	0	1	1432	0	0	ENSG00000157322	Predicted_Tractable_ab_High_confidence	Unknown
DAB2	0	5	5	13	1433	0	0	ENSG00000153071	Predicted_Tractable_ab_High_confidence	Unknown
NAT10	0	1	1	11	1434	0	0	ENSG00000135372	Unknown	Unknown
SMARCA4	0	2	4	27	1435	0	0	ENSG00000127616	Unknown	Discovery_Precedence_sm
SUSD4	0	1	6	3	1436	0	0	ENSG00000143502	Predicted_Tractable_ab_High_confidence	Unknown
SKI	0	1	3	14	1437	0	0	ENSG00000157933	Unknown	Unknown
B4GALT7	0	0	1	3	1438	0	0	ENSG00000027847	Predicted_Tractable_ab_Medium_to_low_confidence	Discovery_Precedence_sm
EP300	0	0	0	60	1439	0	0	ENSG00000100393	Unknown	Discovery_Precedence_sm
GNG12	0	0	2	4	1440	0	0	ENSG00000172380	Predicted_Tractable_ab_High_confidence	Unknown
UBE2G1	0	0	3	2	1441	0	0	ENSG00000132388	Unknown	Unknown
S1PR3	0	5	5	1	1442	0	0	ENSG00000213694	Predicted_Tractable_ab_High_confidence	Clinical_Precedence_sm
TNFRSF10A	0	1	0	6	1443	0	0	ENSG00000104689	Clinical_Precedence_ab	Unknown
NR5A2	0	0	0	3	1444	0	0	ENSG00000116833	Unknown	Discovery_Precedence_sm
GNG10	0	1	1	1	1445	0	0	ENSG00000242616	Predicted_Tractable_ab_High_confidence	Unknown
VAV1	0	1	3	12	1446	0	0	ENSG00000141968	Predicted_Tractable_ab_High_confidence	Unknown
MRAP2	0	6	3	3	1447	0	0	ENSG00000135324	Predicted_Tractable_ab_High_confidence	Unknown
ARID4B	0	1	0	5	1448	0	0	ENSG00000054267	Unknown	Unknown
ITGAM	0	2	4	5	1449	1	0	ENSG00000169896	Predicted_Tractable_ab_High_confidence	Discovery_Precedence_sm
KDM4C	0	1	0	5	1450	0	0	ENSG00000107077	Unknown	Discovery_Precedence_sm
CDKN1B	0	1	4	22	1451	0	0	ENSG00000111276	Unknown	Discovery_Precedence_sm
USP25	0	1	2	4	1452	0	0	ENSG00000155313	Unknown	Discovery_Precedence_sm
DNAJB9	0	3	2	2	1453	0	0	ENSG00000128590	Predicted_Tractable_ab_Medium_to_low_confidence	Unknown
PTK6	0	1	2	11	1454	0	0	ENSG00000101213	Predicted_Tractable_ab_High_confidence	Clinical_Precedence_sm
DCP2	0	3	0	3	1455	0	0	ENSG00000172795	Unknown	Discovery_Precedence_sm
PAK1	0	1	6	26	1456	0	0	ENSG00000149269	Predicted_Tractable_ab_High_confidence	Discovery_Precedence_sm
CSNK1D	0	1	1	25	1457	0	0	ENSG00000141551	Predicted_Tractable_ab_High_confidence	Discovery_Precedence_sm
CAMK2G	0	1	0	12	1458	0	0	ENSG00000148660	Unknown	Discovery_Precedence_sm
PAX8	0	0	0	6	1459	0	0	ENSG00000125618	Unknown	Unknown
CAPN1	0	0	1	16	1460	0	0	ENSG00000014216	Predicted_Tractable_ab_High_confidence	Discovery_Precedence_sm
SQSTM1	0	3	1	39	1461	0	0	ENSG00000161011	Unknown	Discovery_Precedence_sm
IFNGR1	0	0	4	5	1462	0	0	ENSG00000027697	Predicted_Tractable_ab_High_confidence	Discovery_Precedence_sm
CNR1	0	0	0	2	1463	0	0	ENSG00000118432	Predicted_Tractable_ab_High_confidence	Clinical_Precedence_sm
KLF5	0	2	6	11	1464	0	0	ENSG00000102554	Unknown	Predicted_Tractable_sm
MAPK4	0	1	1	8	1465	0	0	ENSG00000141639	Unknown	Discovery_Precedence_sm
E2F1	0	4	5	49	1466	0	0	ENSG00000101412	Unknown	Discovery_Precedence_sm
KEAP1	0	0	1	18	1467	0	0	ENSG00000079999	Unknown	Clinical_Precedence_sm
PTPN12	0	2	2	8	1468	0	0	ENSG00000127947	Unknown	Discovery_Precedence_sm
TCF7L2	0	0	2	10	1469	0	0	ENSG00000148737	Unknown	Discovery_Precedence_sm
RB1CC1	0	1	2	14	1470	0	0	ENSG00000023287	Unknown	Unknown
KRT40	0	0	0	8	1471	0	0	ENSG00000204889	Unknown	Unknown
RBCK1	0	0	0	6	1472	0	0	ENSG00000125826	Unknown	Unknown
ABCB1	0	1	3	7	1473	0	0	ENSG00000085563	Predicted_Tractable_ab_High_confidence	Clinical_Precedence_sm
NOCT	0	1	3	2	1474	0	0	ENSG00000151014	Unknown	Discovery_Precedence_sm
C18orf25	0	0	1	1	1475	0	0	ENSG00000152242	Unknown	Unknown
ZAP70	0	0	0	6	1476	0	0	ENSG00000115085	Predicted_Tractable_ab_High_confidence	Discovery_Precedence_sm
GPR183	0	4	3	2	1477	0	0	ENSG00000169508	Predicted_Tractable_ab_High_confidence	Discovery_Precedence_sm
CMPK1	0	0	2	3	1478	0	0	ENSG00000162368	Unknown	Discovery_Precedence_sm
HSPB2	0	2	0	8	1479	0	0	ENSG00000170276	Unknown	Unknown
BAG6	0	1	0	23	1480	0	0	ENSG00000204463	Predicted_Tractable_ab_High_confidence	Unknown
PPP1R13L	0	3	2	12	1481	0	0	ENSG00000104881	Unknown	Discovery_Precedence_sm
MEF2A	0	3	2	9	1482	0	0	ENSG00000068305	Unknown	Discovery_Precedence_sm
PRKCI	0	0	1	12	1483	0	0	ENSG00000163558	Predicted_Tractable_ab_High_confidence	Clinical_Precedence_sm
PIAS1	0	0	1	16	1484	0	0	ENSG00000033800	Unknown	Unknown
RUFY1	0	0	0	1	1485	0	0	ENSG00000176783	Unknown	Unknown
ITCH	0	0	0	22	1486	0	0	ENSG00000078747	Predicted_Tractable_ab_High_confidence	Predicted_Tractable_sm
STAMBP	0	0	2	8	1487	0	0	ENSG00000124356	Predicted_Tractable_ab_High_confidence	Predicted_Tractable_sm
CD22	0	0	4	3	1488	0	0	ENSG00000012124	Clinical_Precedence_ab	Discovery_Precedence_sm
TRAF6	0	0	0	28	1489	0	0	ENSG00000175104	Predicted_Tractable_ab_High_confidence	Unknown
CIITA	0	0	2	6	1490	0	0	ENSG00000179583	Unknown	Unknown
MC2R	0	0	3	1	1491	0	0	ENSG00000185231	Predicted_Tractable_ab_High_confidence	Predicted_Tractable_sm
RRAS	0	3	1	5	1492	0	0	ENSG00000126458	Predicted_Tractable_ab_High_confidence	Discovery_Precedence_sm
PRSS1	0	0	0	1	1493	0	0	ENSG00000204983	Predicted_Tractable_ab_High_confidence	Discovery_Precedence_sm
L1CAM	0	0	3	4	1494	0	0	ENSG00000198910	Predicted_Tractable_ab_High_confidence	Unknown
PLA2G4B	0	0	3	1	1495	0	0	ENSG00000243708	Predicted_Tractable_ab_High_confidence	Predicted_Tractable_sm
CDKN2C	0	0	4	4	1496	0	0	ENSG00000123080	Unknown	Unknown
ZNF512B	0	2	2	5	1497	0	0	ENSG00000196700	Unknown	Unknown
BTK	0	2	2	8	1498	0	0	ENSG00000010671	Predicted_Tractable_ab_High_confidence	Clinical_Precedence_sm
CASP8	0	0	1	17	1499	0	0	ENSG00000064012	Unknown	Clinical_Precedence_sm
THUMPD1	0	0	1	2	1500	0	0	ENSG00000066654	Unknown	Unknown
MAP1B	0	6	4	12	1501	0	0	ENSG00000131711	Predicted_Tractable_ab_High_confidence	Unknown
POLA2	0	1	0	6	1502	0	0	ENSG00000014138	Unknown	Clinical_Precedence_sm
TAB2	0	0	1	13	1503	0	0	ENSG00000055208	Predicted_Tractable_ab_High_confidence	Unknown
CBLC	0	0	0	7	1504	0	0	ENSG00000142273	Predicted_Tractable_ab_Medium_to_low_confidence	Unknown
KLK5	0	0	2	5	1505	0	0	ENSG00000167754	Predicted_Tractable_ab_High_confidence	Discovery_Precedence_sm
ITGB7	0	1	4	5	1506	0	0	ENSG00000139626	Clinical_Precedence_ab	Discovery_Precedence_sm
PIM2	0	4	5	9	1507	0	0	ENSG00000102096	Unknown	Clinical_Precedence_sm
DUOX1	0	0	3	3	1508	0	0	ENSG00000137857	Predicted_Tractable_ab_High_confidence	Unknown
CTTN	0	0	1	21	1509	0	0	ENSG00000085733	Predicted_Tractable_ab_High_confidence	Unknown
CHST3	0	2	2	2	1510	0	0	ENSG00000122863	Predicted_Tractable_ab_Medium_to_low_confidence	Unknown
TMX4	0	0	4	1	1511	0	0	ENSG00000125827	Predicted_Tractable_ab_Medium_to_low_confidence	Unknown
HES6	0	4	3	3	1512	0	0	ENSG00000144485	Unknown	Unknown
ARNT	0	0	1	21	1513	0	0	ENSG00000143437	Unknown	Discovery_Precedence_sm
PIK3C2B	0	2	3	3	1514	0	0	ENSG00000133056	Predicted_Tractable_ab_High_confidence	Discovery_Precedence_sm
ACTR2	0	0	2	10	1515	0	0	ENSG00000138071	Predicted_Tractable_ab_High_confidence	Discovery_Precedence_sm
TDO2	0	0	1	1	1516	0	0	ENSG00000151790	Unknown	Discovery_Precedence_sm
MEF2D	0	2	1	8	1517	0	0	ENSG00000116604	Unknown	Unknown
PTPN1	0	0	2	17	1518	0	0	ENSG00000196396	Predicted_Tractable_ab_High_confidence	Discovery_Precedence_sm
SETD2	0	0	1	7	1519	0	0	ENSG00000181555	Unknown	Discovery_Precedence_sm
BCL2L1	0	5	3	24	1520	0	0	ENSG00000171552	Predicted_Tractable_ab_Medium_to_low_confidence	Clinical_Precedence_sm
MT3	0	1	6	2	1521	0	0	ENSG00000087250	Predicted_Tractable_ab_Medium_to_low_confidence	Unknown
HSPA1B	0	1	0	12	1522	0	0	ENSG00000204388	Predicted_Tractable_ab_High_confidence	Discovery_Precedence_sm
HCLS1	0	3	2	9	1523	0	0	ENSG00000180353	Predicted_Tractable_ab_High_confidence	Unknown
CRELD2	0	1	3	2	1524	0	0	ENSG00000184164	Predicted_Tractable_ab_Medium_to_low_confidence	Unknown
CSPG4	0	4	6	5	1525	0	0	ENSG00000173546	Predicted_Tractable_ab_High_confidence	Unknown
GRIN2B	0	1	0	4	1526	0	0	ENSG00000273079	Predicted_Tractable_ab_High_confidence	Clinical_Precedence_sm
ADA	0	0	3	2	1527	0	0	ENSG00000196839	Predicted_Tractable_ab_High_confidence	Clinical_Precedence_sm
ITGB1BP1	0	1	2	2	1528	0	0	ENSG00000119185	Predicted_Tractable_ab_Medium_to_low_confidence	Unknown
NRIP1	0	0	4	7	1529	0	0	ENSG00000180530	Unknown	Discovery_Precedence_sm
PARP16	0	0	2	3	1530	0	0	ENSG00000138617	Predicted_Tractable_ab_Medium_to_low_confidence	Discovery_Precedence_sm
EGF	0	1	9	30	1531	0	0	ENSG00000138798	Predicted_Tractable_ab_High_confidence	Unknown
NFKBIA	0	2	3	19	1532	0	0	ENSG00000100906	Predicted_Tractable_ab_High_confidence	Predicted_Tractable_sm
HLA-F	0	4	0	1	1533	0	0	ENSG00000204642	Predicted_Tractable_ab_High_confidence	Unknown
ACP1	0	1	0	9	1534	0	0	ENSG00000143727	Unknown	Discovery_Precedence_sm
NOD2	0	5	2	8	1535	0	0	ENSG00000167207	Predicted_Tractable_ab_High_confidence	Clinical_Precedence_sm
PPP2R5A	0	0	4	7	1536	0	0	ENSG00000066027	Unknown	Unknown
CD63	0	1	3	2	1537	0	0	ENSG00000135404	Predicted_Tractable_ab_High_confidence	Unknown
HIPK2	0	1	0	14	1538	0	0	ENSG00000064393	Unknown	Discovery_Precedence_sm
EPOR	0	2	2	2	1539	0	0	ENSG00000187266	Predicted_Tractable_ab_High_confidence	Unknown
CP	0	2	1	3	1540	0	0	ENSG00000047457	Predicted_Tractable_ab_High_confidence	Discovery_Precedence_sm
TBC1D4	0	2	2	4	1541	0	0	ENSG00000136111	Unknown	Unknown
HSPA4	0	0	2	38	1542	0	0	ENSG00000170606	Unknown	Unknown
NKG7	0	3	6	2	1543	0	0	ENSG00000105374	Predicted_Tractable_ab_High_confidence	Unknown
SHBG	0	0	1	3	1544	0	0	ENSG00000129214	Predicted_Tractable_ab_Medium_to_low_confidence	Discovery_Precedence_sm
GKAP1	0	1	1	2	1545	0	0	ENSG00000165113	Unknown	Unknown
MEFV	0	1	1	4	1546	0	0	ENSG00000103313	Unknown	Discovery_Precedence_sm
VAV3	0	0	1	7	1547	0	0	ENSG00000134215	Unknown	Unknown
PDIA3	0	0	1	15	1548	0	0	ENSG00000167004	Predicted_Tractable_ab_Medium_to_low_confidence	Predicted_Tractable_sm
MAP1LC3B	0	2	3	14	1549	0	0	ENSG00000140941	Unknown	Predicted_Tractable_sm
KEL	0	3	5	1	1550	0	0	ENSG00000197993	Predicted_Tractable_ab_High_confidence	Unknown
ARSB	0	3	6	1	1551	0	0	ENSG00000113273	Predicted_Tractable_ab_High_confidence	Unknown
NRP2	0	3	2	3	1552	0	0	ENSG00000118257	Predicted_Tractable_ab_High_confidence	Unknown
IGF2R	0	0	5	12	1553	0	0	ENSG00000197081	Predicted_Tractable_ab_High_confidence	Unknown
PAK3	0	1	3	6	1554	0	0	ENSG00000077264	Predicted_Tractable_ab_High_confidence	Discovery_Precedence_sm
PRL	0	0	0	4	1555	0	0	ENSG00000172179	Predicted_Tractable_ab_High_confidence	Predicted_Tractable_sm
F2R	0	1	6	3	1556	0	0	ENSG00000181104	Predicted_Tractable_ab_High_confidence	Clinical_Precedence_sm
IL2RB	0	2	5	2	1557	0	0	ENSG00000100385	Clinical_Precedence_ab	Discovery_Precedence_sm
PON2	0	2	4	6	1558	0	0	ENSG00000105854	Predicted_Tractable_ab_High_confidence	Unknown
CYTH2	0	0	0	2	1559	0	0	ENSG00000105443	Predicted_Tractable_ab_High_confidence	Discovery_Precedence_sm
PRICKLE1	0	3	5	2	1560	0	0	ENSG00000139174	Unknown	Unknown
PPP2CA	0	0	3	39	1561	0	0	ENSG00000113575	Predicted_Tractable_ab_Medium_to_low_confidence	Discovery_Precedence_sm
ATXN7	0	2	0	7	1562	0	0	ENSG00000285258	Unknown	Unknown
ATXN7	0	2	0	7	1562	0	0	ENSG00000163635	Unknown	Unknown
GNA13	0	1	3	6	1563	0	0	ENSG00000120063	Predicted_Tractable_ab_High_confidence	Unknown
ATF7	0	0	0	7	1564	0	0	ENSG00000170653	Unknown	Unknown
STK36	0	0	1	4	1565	0	0	ENSG00000163482	Predicted_Tractable_ab_Medium_to_low_confidence	Discovery_Precedence_sm
CRYZL1	0	0	2	2	1566	0	0	ENSG00000205758	Unknown	Unknown
ARSK	0	0	3	2	1567	0	0	ENSG00000164291	Predicted_Tractable_ab_High_confidence	Unknown
PPP1R12A	0	0	0	8	1568	0	0	ENSG00000058272	Predicted_Tractable_ab_High_confidence	Unknown
FES	0	4	2	3	1569	0	0	ENSG00000182511	Predicted_Tractable_ab_Medium_to_low_confidence	Discovery_Precedence_sm
ACOT9	0	0	4	6	1570	0	0	ENSG00000123130	Unknown	Unknown
TRPC3	0	0	1	1	1571	0	0	ENSG00000138741	Predicted_Tractable_ab_High_confidence	Discovery_Precedence_sm
KLF4	0	1	4	10	1572	0	0	ENSG00000136826	Unknown	Unknown
EXOSC7	0	1	4	2	1573	0	0	ENSG00000075914	Unknown	Discovery_Precedence_sm
UBQLN4	0	0	1	8	1574	0	0	ENSG00000160803	Unknown	Unknown
TEC	0	1	1	4	1575	0	0	ENSG00000135605	Predicted_Tractable_ab_High_confidence	Clinical_Precedence_sm
SPINT1	0	1	2	2	1576	0	0	ENSG00000166145	Predicted_Tractable_ab_High_confidence	Unknown
KRTAP12-2	0	0	0	1	1577	0	0	ENSG00000221864	Unknown	Unknown
MYOD1	0	2	0	11	1578	0	0	ENSG00000129152	Unknown	Unknown
EXOSC10	0	0	2	4	1579	0	0	ENSG00000171824	Unknown	Discovery_Precedence_sm
SERPINB2	0	1	3	4	1580	0	0	ENSG00000197632	Predicted_Tractable_ab_High_confidence	Predicted_Tractable_sm
RXRB	0	2	0	5	1581	0	0	ENSG00000204231	Unknown	Clinical_Precedence_sm
SCYL3	0	0	1	1	1582	0	0	ENSG00000000457	Unknown	Unknown
ATR	0	0	0	13	1583	0	0	ENSG00000175054	Unknown	Clinical_Precedence_sm
CRTC2	0	0	1	7	1584	0	0	ENSG00000160741	Unknown	Unknown
TAOK2	0	0	0	4	1585	0	0	ENSG00000149930	Predicted_Tractable_ab_Medium_to_low_confidence	Discovery_Precedence_sm
CREB3L4	0	0	1	1	1586	0	0	ENSG00000143578	Predicted_Tractable_ab_Medium_to_low_confidence	Unknown
TSPAN3	0	2	4	4	1587	0	0	ENSG00000140391	Predicted_Tractable_ab_Medium_to_low_confidence	Unknown
TUBA4A	0	5	3	13	1588	0	0	ENSG00000127824	Predicted_Tractable_ab_High_confidence	Discovery_Precedence_sm
PTPN2	0	3	0	9	1589	0	0	ENSG00000175354	Predicted_Tractable_ab_High_confidence	Discovery_Precedence_sm
AGRN	0	2	2	14	1590	0	0	ENSG00000188157	Predicted_Tractable_ab_High_confidence	Unknown
RBM3	0	1	1	4	1591	0	0	ENSG00000102317	Unknown	Unknown
GPNMB	0	3	10	3	1592	0	0	ENSG00000136235	Clinical_Precedence_ab	Unknown
NCF2	0	4	5	5	1593	0	0	ENSG00000116701	Unknown	Discovery_Precedence_sm
FOXA2	0	2	1	5	1594	0	0	ENSG00000125798	Unknown	Unknown
EIF6	0	0	2	8	1595	0	0	ENSG00000242372	Unknown	Unknown
CSN1S1	0	3	0	3	1596	0	0	ENSG00000126545	Predicted_Tractable_ab_High_confidence	Unknown
DPP8	0	0	0	1	1597	0	0	ENSG00000074603	Unknown	Discovery_Precedence_sm
MAP4K4	0	1	4	9	1598	0	0	ENSG00000071054	Unknown	Discovery_Precedence_sm
EPB41L1	0	2	3	5	1599	0	0	ENSG00000088367	Predicted_Tractable_ab_High_confidence	Unknown
MAP3K11	0	0	3	11	1600	0	0	ENSG00000173327	Unknown	Clinical_Precedence_sm
KLF6	0	1	3	5	1601	0	0	ENSG00000067082	Unknown	Unknown
CASP9	0	0	2	9	1602	0	0	ENSG00000132906	Unknown	Clinical_Precedence_sm
CRABP2	0	3	14	2	1603	0	0	ENSG00000143320	Unknown	Discovery_Precedence_sm
IL1RAP	0	2	3	2	1604	0	0	ENSG00000196083	Predicted_Tractable_ab_High_confidence	Unknown
RASSF1	0	1	1	11	1605	0	0	ENSG00000068028	Unknown	Unknown
DCAF1	0	1	0	7	1606	0	0	ENSG00000145041	Unknown	Unknown
CLN5	0	0	0	4	1607	0	0	ENSG00000102805	Predicted_Tractable_ab_Medium_to_low_confidence	Unknown
EIF2AK2	0	1	1	18	1608	0	0	ENSG00000055332	Unknown	Discovery_Precedence_sm
DNAJC10	0	2	2	5	1609	0	0	ENSG00000077232	Predicted_Tractable_ab_Medium_to_low_confidence	Unknown
PTGFRN	0	2	12	3	1610	0	0	ENSG00000134247	Predicted_Tractable_ab_Medium_to_low_confidence	Unknown
CYP19A1	0	1	0	2	1611	0	0	ENSG00000137869	Predicted_Tractable_ab_Medium_to_low_confidence	Clinical_Precedence_sm
OAF	0	4	4	1	1612	0	0	ENSG00000184232	Predicted_Tractable_ab_Medium_to_low_confidence	Unknown
PRKDC	0	0	0	41	1613	0	0	ENSG00000253729	Unknown	Clinical_Precedence_sm
ZNF747	0	0	0	2	1614	0	0	ENSG00000169955	Unknown	Unknown
RHOA	0	0	1	22	1615	0	0	ENSG00000067560	Predicted_Tractable_ab_High_confidence	Discovery_Precedence_sm
SGTB	0	0	1	8	1616	0	0	ENSG00000197860	Unknown	Unknown
SIRPG	0	1	0	1	1617	0	0	ENSG00000089012	Predicted_Tractable_ab_High_confidence	Unknown
RNF146	0	0	1	5	1618	0	0	ENSG00000118518	Predicted_Tractable_ab_High_confidence	Discovery_Precedence_sm
UBE2O	0	4	1	7	1619	0	0	ENSG00000175931	Unknown	Unknown
TRPS1	0	3	2	4	1620	0	0	ENSG00000104447	Unknown	Unknown
S100A10	0	3	2	7	1621	0	0	ENSG00000197747	Unknown	Unknown
INTS1	0	0	4	3	1622	0	0	ENSG00000164880	Predicted_Tractable_ab_Medium_to_low_confidence	Unknown
DDX1	0	0	1	9	1623	0	0	ENSG00000079785	Unknown	Unknown
CHD8	0	0	2	8	1624	0	0	ENSG00000100888	Predicted_Tractable_ab_High_confidence	Unknown
KIAA1522	0	3	3	2	1625	0	0	ENSG00000162522	Predicted_Tractable_ab_Medium_to_low_confidence	Unknown
ACLY	0	2	1	14	1626	1	0	ENSG00000131473	Predicted_Tractable_ab_High_confidence	Discovery_Precedence_sm
TCN2	0	1	4	1	1627	0	0	ENSG00000185339	Predicted_Tractable_ab_High_confidence	Discovery_Precedence_sm
NCOA4	0	0	0	5	1628	0	0	ENSG00000266412	Unknown	Discovery_Precedence_sm
IL1R2	0	2	7	3	1629	0	0	ENSG00000115590	Predicted_Tractable_ab_High_confidence	Unknown
LAMA3	0	0	4	1	1630	0	0	ENSG00000053747	Predicted_Tractable_ab_High_confidence	Unknown
ARRB2	0	1	5	19	1631	0	0	ENSG00000141480	Predicted_Tractable_ab_High_confidence	Unknown
DLL1	0	0	8	4	1632	0	0	ENSG00000198719	Predicted_Tractable_ab_High_confidence	Unknown
TERT	0	0	1	13	1633	0	0	ENSG00000164362	Predicted_Tractable_ab_Medium_to_low_confidence	Discovery_Precedence_sm
APCS	0	0	0	3	1634	0	0	ENSG00000132703	Predicted_Tractable_ab_High_confidence	Discovery_Precedence_sm
PDIA2	0	0	3	2	1635	0	0	ENSG00000185615	Predicted_Tractable_ab_Medium_to_low_confidence	Unknown
HOXA10	0	2	4	6	1636	0	0	ENSG00000253293	Unknown	Unknown
SERPINB3	0	0	0	2	1637	0	0	ENSG00000057149	Predicted_Tractable_ab_High_confidence	Unknown
MYB	0	3	3	11	1638	0	0	ENSG00000118513	Unknown	Unknown
TXNIP	0	4	7	14	1639	0	0	ENSG00000265972	Unknown	Unknown
NCOA6	0	0	0	5	1640	0	0	ENSG00000198646	Unknown	Unknown
GOPC	0	2	0	8	1641	0	0	ENSG00000047932	Predicted_Tractable_ab_High_confidence	Discovery_Precedence_sm
PTPRR	0	0	6	3	1642	0	0	ENSG00000153233	Predicted_Tractable_ab_High_confidence	Unknown
CHEK1	0	1	3	23	1643	0	0	ENSG00000149554	Unknown	Clinical_Precedence_sm
STXBP2	0	3	3	2	1644	0	0	ENSG00000076944	Predicted_Tractable_ab_High_confidence	Unknown
STUB1	0	0	0	42	1645	0	0	ENSG00000103266	Unknown	Unknown
IKBKE	0	1	4	16	1646	0	0	ENSG00000263528	Unknown	Discovery_Precedence_sm
TOR1A	0	0	1	3	1647	0	0	ENSG00000136827	Predicted_Tractable_ab_Medium_to_low_confidence	Discovery_Precedence_sm
RPS6KA3	0	2	1	34	1648	0	0	ENSG00000177189	Unknown	Discovery_Precedence_sm
KCNH2	0	5	0	4	1649	0	0	ENSG00000055118	Predicted_Tractable_ab_High_confidence	Clinical_Precedence_sm
CAPN7	0	0	1	3	1650	0	0	ENSG00000131375	Unknown	Unknown
ADD2	0	2	5	7	1651	0	0	ENSG00000075340	Predicted_Tractable_ab_Medium_to_low_confidence	Unknown
PPP2R5D	0	0	3	9	1652	0	0	ENSG00000112640	Unknown	Unknown
SLC6A3	0	0	0	1	1653	0	0	ENSG00000142319	Predicted_Tractable_ab_High_confidence	Clinical_Precedence_sm
MRC2	0	4	4	4	1654	0	0	ENSG00000011028	Predicted_Tractable_ab_Medium_to_low_confidence	Unknown
ILKAP	0	0	0	7	1655	0	0	ENSG00000132323	Unknown	Unknown
EXT2	0	1	0	3	1656	0	0	ENSG00000151348	Predicted_Tractable_ab_Medium_to_low_confidence	Unknown
DOK4	0	1	4	4	1657	0	0	ENSG00000125170	Unknown	Unknown
KRIT1	0	0	0	2	1658	0	0	ENSG00000001631	Predicted_Tractable_ab_High_confidence	Discovery_Precedence_sm
ESRRA	0	1	2	8	1659	0	0	ENSG00000173153	Unknown	Discovery_Precedence_sm
SYVN1	0	0	0	3	1660	0	0	ENSG00000162298	Predicted_Tractable_ab_Medium_to_low_confidence	Unknown
PCDH7	0	2	0	6	1661	0	0	ENSG00000169851	Predicted_Tractable_ab_High_confidence	Unknown
COX8A	0	1	1	2	1662	0	0	ENSG00000176340	Predicted_Tractable_ab_Medium_to_low_confidence	Discovery_Precedence_sm
SMARCD3	0	2	2	6	1663	0	0	ENSG00000082014	Unknown	Unknown
GNG3	0	0	0	1	1664	0	0	ENSG00000162188	Predicted_Tractable_ab_High_confidence	Unknown
CD81	0	0	2	12	1665	0	0	ENSG00000110651	Predicted_Tractable_ab_High_confidence	Discovery_Precedence_sm
VDR	0	2	5	22	1666	0	0	ENSG00000111424	Unknown	Clinical_Precedence_sm
FKBP5	0	3	4	14	1667	0	0	ENSG00000096060	Unknown	Discovery_Precedence_sm
SNX27	0	0	0	7	1668	0	0	ENSG00000143376	Unknown	Unknown
GRAP	0	1	0	3	1669	0	0	ENSG00000154016	Unknown	Unknown
PRKAR1A	0	0	3	10	1670	0	0	ENSG00000108946	Predicted_Tractable_ab_High_confidence	Discovery_Precedence_sm
GRIN1	0	0	0	4	1671	0	0	ENSG00000176884	Predicted_Tractable_ab_High_confidence	Clinical_Precedence_sm
THAP12	0	0	0	3	1672	0	0	ENSG00000137492	Unknown	Unknown
GADD45A	0	7	2	8	1673	0	0	ENSG00000116717	Unknown	Predicted_Tractable_sm
CD4	0	1	1	9	1674	0	0	ENSG00000010610	Clinical_Precedence_ab	Discovery_Precedence_sm
CBL	0	0	0	20	1675	0	0	ENSG00000110395	Predicted_Tractable_ab_High_confidence	Predicted_Tractable_sm
HIF3A	0	2	5	4	1676	0	0	ENSG00000124440	Predicted_Tractable_ab_High_confidence	Discovery_Precedence_sm
ABL1	0	2	0	24	1677	0	0	ENSG00000097007	Unknown	Clinical_Precedence_sm
USP33	0	0	0	5	1678	0	0	ENSG00000077254	Unknown	Unknown
SH3BP5L	0	2	0	2	1679	0	0	ENSG00000175137	Unknown	Unknown
PRKN	0	0	5	31	1680	0	0	ENSG00000185345	Unknown	Discovery_Precedence_sm
PDX1	0	0	0	5	1681	0	0	ENSG00000139515	Unknown	Unknown
CD93	0	3	2	1	1682	0	0	ENSG00000125810	Predicted_Tractable_ab_High_confidence	Unknown
PTAFR	0	3	3	1	1683	0	0	ENSG00000169403	Predicted_Tractable_ab_High_confidence	Clinical_Precedence_sm
HSPA14	0	0	1	3	1684	0	0	ENSG00000187522	Unknown	Unknown
HSPA14	0	0	1	3	1684	0	0	ENSG00000284024	Unknown	Unknown
TIRAP	0	0	0	3	1685	0	0	ENSG00000150455	Predicted_Tractable_ab_High_confidence	Unknown
ERBIN	0	1	0	9	1686	0	0	ENSG00000112851	Predicted_Tractable_ab_High_confidence	Predicted_Tractable_sm
CTSV	0	0	3	1	1687	0	0	ENSG00000136943	Predicted_Tractable_ab_High_confidence	Discovery_Precedence_sm
LTBP4	0	1	8	3	1688	0	0	ENSG00000090006	Predicted_Tractable_ab_High_confidence	Unknown
PDF	0	0	0	4	1689	0	0	ENSG00000258429	Unknown	Discovery_Precedence_sm
TLN1	0	0	0	10	1690	0	0	ENSG00000137076	Predicted_Tractable_ab_High_confidence	Unknown
ITGAX	0	3	2	3	1691	0	0	ENSG00000140678	Predicted_Tractable_ab_High_confidence	Unknown
MAPK10	0	1	5	21	1692	0	0	ENSG00000109339	Predicted_Tractable_ab_Medium_to_low_confidence	Clinical_Precedence_sm
MST1	0	1	6	6	1693	0	0	ENSG00000173531	Predicted_Tractable_ab_High_confidence	Discovery_Precedence_sm
BCAR1	0	1	4	11	1694	0	0	ENSG00000050820	Predicted_Tractable_ab_High_confidence	Unknown
CAMK4	0	0	3	6	1695	0	0	ENSG00000152495	Unknown	Discovery_Precedence_sm
MAP2K5	0	0	1	6	1696	0	0	ENSG00000137764	Unknown	Discovery_Precedence_sm
LYPD1	0	1	2	1	1697	0	0	ENSG00000150551	Predicted_Tractable_ab_High_confidence	Unknown
ID1	0	4	2	7	1698	0	0	ENSG00000125968	Unknown	Unknown
DRD1	0	0	5	0	1699	0	0	ENSG00000184845	Predicted_Tractable_ab_High_confidence	Clinical_Precedence_sm
HAVCR1	0	0	1	5	1700	0	0	ENSG00000113249	Predicted_Tractable_ab_Medium_to_low_confidence	Unknown
BRAF	0	1	0	15	1701	0	0	ENSG00000157764	Predicted_Tractable_ab_High_confidence	Clinical_Precedence_sm
NR1D2	0	1	8	3	1702	0	0	ENSG00000174738	Unknown	Discovery_Precedence_sm
HSP90AA1	0	0	0	73	1703	0	0	ENSG00000080824	Predicted_Tractable_ab_High_confidence	Clinical_Precedence_sm
NMD3	0	0	1	2	1704	0	0	ENSG00000169251	Unknown	Unknown
ATG12	0	1	0	5	1705	0	0	ENSG00000145782	Unknown	Unknown
MID1IP1	0	2	2	3	1706	0	0	ENSG00000165175	Unknown	Unknown
SKIL	0	2	3	8	1707	0	0	ENSG00000136603	Unknown	Unknown
NR3C1	0	1	4	25	1708	0	0	ENSG00000113580	Unknown	Clinical_Precedence_sm
USP12	0	0	1	3	1709	0	0	ENSG00000152484	Unknown	Discovery_Precedence_sm
WDR6	0	0	1	7	1710	0	0	ENSG00000178252	Predicted_Tractable_ab_High_confidence	Unknown
PRKCQ	0	4	0	9	1711	0	0	ENSG00000065675	Predicted_Tractable_ab_High_confidence	Clinical_Precedence_sm
FBN2	0	3	12	4	1712	0	0	ENSG00000138829	Predicted_Tractable_ab_High_confidence	Unknown
APC	0	0	0	15	1713	0	0	ENSG00000134982	Predicted_Tractable_ab_High_confidence	Discovery_Precedence_sm
TNKS1BP1	0	3	2	8	1714	0	0	ENSG00000149115	Unknown	Unknown
DUSP1	0	2	6	9	1715	0	0	ENSG00000120129	Unknown	Discovery_Precedence_sm
HSPH1	0	2	8	14	1716	0	0	ENSG00000120694	Predicted_Tractable_ab_High_confidence	Discovery_Precedence_sm
ATN1	0	1	2	13	1717	0	0	ENSG00000111676	Unknown	Unknown
SMAD9	0	1	0	12	1718	0	0	ENSG00000120693	Unknown	Unknown
DPEP2	0	0	4	1	1719	0	0	ENSG00000167261	Predicted_Tractable_ab_Medium_to_low_confidence	Predicted_Tractable_sm
YWHAZ	0	0	1	36	1720	0	0	ENSG00000164924	Unknown	Discovery_Precedence_sm
PLTP	0	2	0	3	1721	0	0	ENSG00000100979	Predicted_Tractable_ab_High_confidence	Unknown
RB1	0	0	0	28	1722	0	0	ENSG00000139687	Unknown	Predicted_Tractable_sm
DIAPH1	0	1	0	6	1723	0	0	ENSG00000131504	Predicted_Tractable_ab_High_confidence	Unknown
TAOK3	0	1	1	3	1724	0	0	ENSG00000135090	Predicted_Tractable_ab_High_confidence	Discovery_Precedence_sm
LPAR2	0	0	4	1	1725	0	0	ENSG00000064547	Predicted_Tractable_ab_High_confidence	Discovery_Precedence_sm
PCIF1	0	1	2	3	1726	0	0	ENSG00000100982	Unknown	Discovery_Precedence_sm
MAPK12	0	1	1	6	1727	0	0	ENSG00000188130	Unknown	Discovery_Precedence_sm
GSK3A	0	0	1	18	1728	0	0	ENSG00000105723	Unknown	Clinical_Precedence_sm
TGIF1	0	4	6	5	1729	0	0	ENSG00000177426	Unknown	Unknown
SAAL1	0	0	0	4	1730	0	0	ENSG00000166788	Unknown	Unknown
FEM1A	0	1	1	1	1731	0	0	ENSG00000141965	Unknown	Unknown
CAMKK2	0	1	7	8	1732	0	0	ENSG00000110931	Unknown	Discovery_Precedence_sm
COPRS	0	0	0	5	1733	0	0	ENSG00000172301	Predicted_Tractable_ab_High_confidence	Unknown
CALM3	0	0	4	10	1734	0	0	ENSG00000160014	Predicted_Tractable_ab_High_confidence	Discovery_Precedence_sm
WWTR1	0	1	2	8	1735	0	0	ENSG00000018408	Unknown	Discovery_Precedence_sm
GPC1	0	1	5	7	1736	0	0	ENSG00000063660	Predicted_Tractable_ab_High_confidence	Unknown
PLA2G3	0	0	1	1	1737	0	0	ENSG00000100078	Predicted_Tractable_ab_High_confidence	Unknown
MBP	0	3	5	12	1738	0	0	ENSG00000197971	Predicted_Tractable_ab_Medium_to_low_confidence	Unknown
SLC35A5	0	1	2	2	1739	0	0	ENSG00000138459	Predicted_Tractable_ab_Medium_to_low_confidence	Unknown
SMURF1	0	1	1	20	1740	0	0	ENSG00000198742	Predicted_Tractable_ab_High_confidence	Discovery_Precedence_sm
CDC25A	0	2	1	15	1741	0	0	ENSG00000164045	Unknown	Discovery_Precedence_sm
CHD1L	0	3	0	4	1742	0	0	ENSG00000131778	Predicted_Tractable_ab_High_confidence	Unknown
ACTB	0	1	3	30	1743	0	0	ENSG00000075624	Predicted_Tractable_ab_High_confidence	Discovery_Precedence_sm
EIF2AK4	0	0	0	2	1744	0	0	ENSG00000128829	Unknown	Discovery_Precedence_sm
RPS6KA5	0	0	1	12	1745	0	0	ENSG00000100784	Unknown	Discovery_Precedence_sm
C12orf49	0	1	3	1	1746	0	0	ENSG00000111412	Predicted_Tractable_ab_High_confidence	Unknown
C1GALT1C1	0	4	5	2	1747	0	0	ENSG00000171155	Predicted_Tractable_ab_Medium_to_low_confidence	Unknown
PRKCZ	0	3	6	24	1748	0	0	ENSG00000067606	Predicted_Tractable_ab_High_confidence	Clinical_Precedence_sm
PPM1D	0	0	0	5	1749	0	0	ENSG00000170836	Unknown	Unknown
PPP1R1B	0	4	8	7	1750	0	0	ENSG00000131771	Unknown	Unknown
CALM2	0	0	4	8	1751	0	0	ENSG00000143933	Predicted_Tractable_ab_High_confidence	Discovery_Precedence_sm
CASP4	0	3	0	2	1752	0	0	ENSG00000196954	Predicted_Tractable_ab_High_confidence	Clinical_Precedence_sm
RNF20	0	0	0	5	1753	0	0	ENSG00000155827	Unknown	Unknown
BTRC	0	0	0	34	1754	0	0	ENSG00000166167	Unknown	Discovery_Precedence_sm
F2RL3	0	4	0	1	1755	0	0	ENSG00000127533	Predicted_Tractable_ab_High_confidence	Discovery_Precedence_sm
CTNND2	0	2	1	8	1756	0	0	ENSG00000169862	Predicted_Tractable_ab_Medium_to_low_confidence	Unknown
PACSIN3	0	0	2	4	1757	0	0	ENSG00000165912	Predicted_Tractable_ab_High_confidence	Unknown
MTO1	0	0	1	1	1758	0	0	ENSG00000135297	Unknown	Unknown
ATM	0	1	1	30	1759	0	0	ENSG00000149311	Unknown	Discovery_Precedence_sm
BCAS3	0	0	1	4	1760	0	0	ENSG00000141376	Unknown	Unknown
CDK1	0	5	5	46	1761	0	0	ENSG00000170312	Unknown	Clinical_Precedence_sm
CBFA2T3	0	1	4	5	1762	0	0	ENSG00000129993	Unknown	Unknown
PAM	0	4	10	4	1763	0	0	ENSG00000145730	Predicted_Tractable_ab_Medium_to_low_confidence	Discovery_Precedence_sm
PLD2	0	2	2	8	1764	0	0	ENSG00000129219	Predicted_Tractable_ab_High_confidence	Discovery_Precedence_sm
AFF1	0	1	1	7	1765	0	0	ENSG00000172493	Unknown	Unknown
ARFGEF3	0	4	3	2	1766	0	0	ENSG00000112379	Predicted_Tractable_ab_Medium_to_low_confidence	Unknown
EEF1A2	0	0	5	14	1767	0	0	ENSG00000101210	Unknown	Unknown
UBTF	0	0	3	12	1768	0	0	ENSG00000108312	Unknown	Unknown
MARCHF6	0	0	0	1	1769	0	0	ENSG00000145495	Predicted_Tractable_ab_Medium_to_low_confidence	Unknown
XRCC5	0	0	1	22	1770	0	0	ENSG00000079246	Predicted_Tractable_ab_High_confidence	Unknown
ESR1	0	3	9	76	1771	0	0	ENSG00000091831	Predicted_Tractable_ab_High_confidence	Clinical_Precedence_sm
OXTR	0	2	5	1	1772	0	0	ENSG00000180914	Predicted_Tractable_ab_High_confidence	Clinical_Precedence_sm
RTN1	0	2	5	2	1773	0	0	ENSG00000139970	Predicted_Tractable_ab_Medium_to_low_confidence	Unknown
PXDN	0	4	10	2	1774	0	0	ENSG00000130508	Predicted_Tractable_ab_High_confidence	Predicted_Tractable_sm
HTR2B	0	3	5	1	1775	0	0	ENSG00000135914	Predicted_Tractable_ab_High_confidence	Clinical_Precedence_sm
VASP	0	1	0	12	1776	0	0	ENSG00000125753	Predicted_Tractable_ab_High_confidence	Discovery_Precedence_sm
GRB2	0	0	2	37	1777	0	0	ENSG00000177885	Predicted_Tractable_ab_High_confidence	Discovery_Precedence_sm
PIAS3	0	0	1	6	1778	0	0	ENSG00000131788	Unknown	Unknown
PARP1	0	0	2	35	1779	0	0	ENSG00000143799	Unknown	Clinical_Precedence_sm
GIPC2	0	1	4	3	1780	0	0	ENSG00000137960	Unknown	Predicted_Tractable_sm
ELANE	0	3	3	2	1781	0	0	ENSG00000197561	Predicted_Tractable_ab_High_confidence	Discovery_Precedence_sm
PARD6A	0	1	2	9	1782	0	0	ENSG00000102981	Predicted_Tractable_ab_High_confidence	Unknown
RGS2	0	5	1	4	1783	0	0	ENSG00000116741	Predicted_Tractable_ab_High_confidence	Discovery_Precedence_sm
AMBP	0	0	0	3	1784	0	0	ENSG00000106927	Predicted_Tractable_ab_High_confidence	Discovery_Precedence_sm
IRAK1	0	0	2	11	1785	0	0	ENSG00000184216	Predicted_Tractable_ab_High_confidence	Discovery_Precedence_sm
GAP43	0	2	4	3	1786	0	0	ENSG00000172020	Predicted_Tractable_ab_High_confidence	Unknown
BAG2	0	3	2	16	1787	0	0	ENSG00000112208	Unknown	Unknown
NUFIP1	0	0	2	6	1788	0	0	ENSG00000083635	Unknown	Unknown
NR2F1	0	2	1	4	1789	0	0	ENSG00000175745	Unknown	Predicted_Tractable_sm
PNO1	0	2	5	4	1790	0	0	ENSG00000115946	Unknown	Unknown
MAGI1	0	1	2	7	1791	0	0	ENSG00000151276	Predicted_Tractable_ab_High_confidence	Discovery_Precedence_sm
CAD	0	0	2	19	1792	0	0	ENSG00000084774	Unknown	Discovery_Precedence_sm
DDB1	0	0	0	21	1793	0	0	ENSG00000167986	Unknown	Clinical_Precedence_sm
RNF111	0	0	0	8	1794	0	0	ENSG00000157450	Unknown	Unknown
RELB	0	4	4	9	1795	0	0	ENSG00000104856	Unknown	Unknown
IL12B	0	0	0	3	1796	0	0	ENSG00000113302	Clinical_Precedence_ab	Discovery_Precedence_sm
DKKL1	0	1	1	5	1797	0	0	ENSG00000104901	Predicted_Tractable_ab_Medium_to_low_confidence	Unknown
RPS6KA2	0	0	4	17	1798	0	0	ENSG00000071242	Unknown	Discovery_Precedence_sm
PTH2	0	0	0	1	1799	0	0	ENSG00000142538	Predicted_Tractable_ab_Medium_to_low_confidence	Unknown
SDF2L1	0	4	3	4	1800	0	0	ENSG00000128228	Predicted_Tractable_ab_Medium_to_low_confidence	Unknown
GAPDH	0	2	5	26	1801	0	0	ENSG00000111640	Predicted_Tractable_ab_High_confidence	Discovery_Precedence_sm
SPRR2A	0	0	0	1	1802	0	0	ENSG00000241794	Predicted_Tractable_ab_High_confidence	Unknown
BZW1	0	2	3	3	1803	0	0	ENSG00000082153	Unknown	Unknown
SH3GL2	0	1	5	6	1804	0	0	ENSG00000107295	Predicted_Tractable_ab_High_confidence	Predicted_Tractable_sm
F8	0	1	3	2	1805	0	0	ENSG00000185010	Clinical_Precedence_ab	Discovery_Precedence_sm
PRKACB	0	2	1	16	1806	0	0	ENSG00000142875	Predicted_Tractable_ab_High_confidence	Clinical_Precedence_sm
MDM4	0	0	3	12	1807	0	0	ENSG00000198625	Unknown	Discovery_Precedence_sm
SMARCA2	0	1	2	16	1808	0	0	ENSG00000080503	Unknown	Discovery_Precedence_sm
ACTBL2	0	0	1	8	1809	0	0	ENSG00000169067	Unknown	Unknown
KPNA4	0	1	0	9	1810	0	0	ENSG00000186432	Unknown	Unknown
DDX3X	0	1	0	22	1811	0	0	ENSG00000215301	Predicted_Tractable_ab_High_confidence	Discovery_Precedence_sm
EPB41	0	1	1	4	1812	0	0	ENSG00000159023	Predicted_Tractable_ab_High_confidence	Unknown
LRPAP1	0	0	2	3	1813	0	0	ENSG00000163956	Predicted_Tractable_ab_High_confidence	Unknown
CMA1	0	0	1	2	1814	0	0	ENSG00000092009	Predicted_Tractable_ab_High_confidence	Discovery_Precedence_sm
ARNTL2	0	3	7	4	1815	0	0	ENSG00000029153	Unknown	Unknown
ZBTB7A	0	0	1	6	1816	0	0	ENSG00000178951	Unknown	Unknown
CELF2	0	3	0	3	1817	0	0	ENSG00000048740	Unknown	Unknown
PTP4A3	0	2	3	4	1818	0	0	ENSG00000184489	Predicted_Tractable_ab_High_confidence	Discovery_Precedence_sm
DDAH2	0	2	9	5	1819	0	0	ENSG00000213722	Unknown	Unknown
SLC39A3	0	2	1	3	1820	0	0	ENSG00000141873	Predicted_Tractable_ab_High_confidence	Unknown
ABL2	0	3	4	3	1821	0	0	ENSG00000143322	Unknown	Discovery_Precedence_sm
NCF4	0	4	3	3	1822	0	0	ENSG00000100365	Unknown	Discovery_Precedence_sm
ERLEC1	0	0	0	2	1823	0	0	ENSG00000068912	Predicted_Tractable_ab_Medium_to_low_confidence	Unknown
KIAA0319L	0	0	0	2	1824	0	0	ENSG00000142687	Predicted_Tractable_ab_High_confidence	Unknown
BIRC5	0	2	5	6	1825	0	0	ENSG00000089685	Unknown	Predicted_Tractable_sm
VIM	0	0	4	29	1826	0	0	ENSG00000026025	Predicted_Tractable_ab_Medium_to_low_confidence	Predicted_Tractable_sm
ICAM5	0	0	1	3	1827	0	0	ENSG00000105376	Predicted_Tractable_ab_High_confidence	Unknown
RARA	0	4	4	23	1828	0	0	ENSG00000131759	Unknown	Clinical_Precedence_sm
PTGER3	0	4	7	4	1829	0	0	ENSG00000050628	Predicted_Tractable_ab_High_confidence	Clinical_Precedence_sm
FAS	0	1	0	13	1830	0	0	ENSG00000026103	Predicted_Tractable_ab_High_confidence	Unknown
BCL10	0	0	2	8	1831	0	0	ENSG00000142867	Unknown	Unknown
FLNA	0	0	1	23	1832	0	0	ENSG00000196924	Predicted_Tractable_ab_High_confidence	Discovery_Precedence_sm
DAB2IP	0	1	3	7	1833	0	0	ENSG00000136848	Predicted_Tractable_ab_High_confidence	Unknown
FLI1	0	0	2	6	1834	0	0	ENSG00000151702	Unknown	Discovery_Precedence_sm
AMHR2	0	0	2	2	1835	0	0	ENSG00000135409	Predicted_Tractable_ab_High_confidence	Predicted_Tractable_sm
S100B	0	3	4	5	1836	0	0	ENSG00000160307	Predicted_Tractable_ab_High_confidence	Discovery_Precedence_sm
TNNI2	0	4	6	3	1837	0	0	ENSG00000130598	Unknown	Clinical_Precedence_sm
HDAC6	0	0	0	25	1838	0	0	ENSG00000094631	Unknown	Clinical_Precedence_sm
GAB2	0	6	5	5	1839	0	0	ENSG00000033327	Predicted_Tractable_ab_High_confidence	Discovery_Precedence_sm
GRB10	0	1	4	10	1840	0	0	ENSG00000106070	Predicted_Tractable_ab_High_confidence	Predicted_Tractable_sm
MSN	0	1	3	16	1841	0	0	ENSG00000147065	Predicted_Tractable_ab_High_confidence	Unknown
DNMT1	0	3	1	11	1842	0	0	ENSG00000130816	Unknown	Clinical_Precedence_sm
PSEN1	0	0	1	16	1843	0	0	ENSG00000080815	Predicted_Tractable_ab_High_confidence	Clinical_Precedence_sm
HPCA	0	0	2	1	1844	0	0	ENSG00000121905	Unknown	Unknown
UBR4	0	0	0	9	1845	0	0	ENSG00000127481	Predicted_Tractable_ab_High_confidence	Unknown
SRSF8	0	0	1	3	1846	0	0	ENSG00000263465	Unknown	Unknown
PPP1R14A	0	1	1	3	1847	0	0	ENSG00000167641	Unknown	Unknown
NFATC3	0	0	0	8	1848	0	0	ENSG00000072736	Unknown	Discovery_Precedence_sm
TFAP2C	0	0	0	26	1849	0	0	ENSG00000087510	Unknown	Unknown
MAML1	0	0	2	6	1850	0	0	ENSG00000161021	Unknown	Unknown
HMGA1	0	7	3	15	1851	0	0	ENSG00000137309	Unknown	Unknown
UBQLN1	0	1	1	15	1852	0	0	ENSG00000135018	Predicted_Tractable_ab_High_confidence	Unknown
UBA52	0	1	0	13	1853	0	0	ENSG00000221983	Predicted_Tractable_ab_High_confidence	Discovery_Precedence_sm
STMN1	0	0	4	11	1854	0	0	ENSG00000117632	Unknown	Unknown
CEACAM1	0	3	0	5	1855	0	0	ENSG00000079385	Predicted_Tractable_ab_High_confidence	Discovery_Precedence_sm
HDAC5	0	0	4	20	1856	0	0	ENSG00000108840	Unknown	Clinical_Precedence_sm
PPP2CB	0	0	2	21	1857	0	0	ENSG00000104695	Unknown	Unknown
MGRN1	0	0	2	3	1858	0	0	ENSG00000102858	Predicted_Tractable_ab_Medium_to_low_confidence	Unknown
CTNND1	0	1	0	11	1859	0	0	ENSG00000198561	Predicted_Tractable_ab_High_confidence	Unknown
TNK2	0	2	5	8	1860	0	0	ENSG00000061938	Predicted_Tractable_ab_High_confidence	Discovery_Precedence_sm
CAMKV	0	0	2	3	1861	0	0	ENSG00000164076	Predicted_Tractable_ab_Medium_to_low_confidence	Predicted_Tractable_sm
MAP7	0	1	1	3	1862	0	0	ENSG00000135525	Unknown	Unknown
USP1	0	0	2	6	1863	0	0	ENSG00000162607	Unknown	Discovery_Precedence_sm
SMARCA5	0	0	3	16	1864	0	0	ENSG00000153147	Unknown	Discovery_Precedence_sm
MYCN	0	1	2	12	1865	0	0	ENSG00000134323	Unknown	Discovery_Precedence_sm
LYZL1	0	0	0	2	1866	0	0	ENSG00000120563	Predicted_Tractable_ab_High_confidence	Unknown
PRMT1	0	2	1	19	1867	0	0	ENSG00000126457	Unknown	Discovery_Precedence_sm
XRCC6	0	0	2	31	1868	0	0	ENSG00000196419	Predicted_Tractable_ab_High_confidence	Unknown
SAA2	0	2	2	3	1869	0	0	ENSG00000134339	Predicted_Tractable_ab_Medium_to_low_confidence	Unknown
YWHAB	0	2	1	28	1870	0	0	ENSG00000166913	Unknown	Discovery_Precedence_sm
FZR1	0	0	0	15	1871	0	0	ENSG00000105325	Unknown	Unknown
ADD1	0	0	1	9	1872	0	0	ENSG00000087274	Predicted_Tractable_ab_High_confidence	Unknown
FKBP4	0	0	1	11	1873	0	0	ENSG00000004478	Unknown	Discovery_Precedence_sm
PPP4R4	0	4	1	2	1874	0	0	ENSG00000119698	Unknown	Unknown
HTR2A	0	2	0	0	1875	0	0	ENSG00000102468	Predicted_Tractable_ab_High_confidence	Clinical_Precedence_sm
PML	0	2	0	25	1876	0	0	ENSG00000140464	Unknown	Discovery_Precedence_sm
CNKSR1	0	2	2	3	1877	0	0	ENSG00000142675	Predicted_Tractable_ab_High_confidence	Unknown
PFKFB3	0	3	7	8	1878	0	0	ENSG00000170525	Unknown	Discovery_Precedence_sm
MAP3K3	0	0	0	11	1879	0	0	ENSG00000198909	Unknown	Discovery_Precedence_sm
H3C14	0	0	0	8	1880	0	0	ENSG00000203811	Predicted_Tractable_ab_High_confidence	Discovery_Precedence_sm
KLK11	0	0	0	1	1881	0	0	ENSG00000167757	Predicted_Tractable_ab_Medium_to_low_confidence	Unknown
YWHAQ	0	0	2	34	1882	0	0	ENSG00000134308	Unknown	Predicted_Tractable_sm
PAK2	0	0	0	12	1883	0	0	ENSG00000180370	Predicted_Tractable_ab_High_confidence	Discovery_Precedence_sm
ARHGEF6	0	2	2	9	1884	0	0	ENSG00000129675	Unknown	Unknown
RSPO1	0	1	4	1	1885	0	0	ENSG00000169218	Predicted_Tractable_ab_High_confidence	Discovery_Precedence_sm
PRG3	0	2	2	2	1886	0	0	ENSG00000156575	Predicted_Tractable_ab_High_confidence	Unknown
RLIM	0	1	0	5	1887	0	0	ENSG00000131263	Unknown	Unknown
CNOT4	0	0	0	3	1888	0	0	ENSG00000080802	Unknown	Unknown
ZFP36L2	0	3	3	9	1889	0	0	ENSG00000152518	Unknown	Unknown
SOS1	0	0	0	8	1890	0	0	ENSG00000115904	Predicted_Tractable_ab_High_confidence	Discovery_Precedence_sm
PAPSS1	0	3	4	2	1891	0	0	ENSG00000138801	Unknown	Discovery_Precedence_sm
HMGCLL1	0	3	6	1	1892	0	0	ENSG00000146151	Unknown	Unknown
SGSH	0	0	4	2	1893	0	0	ENSG00000181523	Predicted_Tractable_ab_Medium_to_low_confidence	Unknown
MVP	0	1	0	7	1894	0	0	ENSG00000013364	Predicted_Tractable_ab_High_confidence	Unknown
UBAC1	0	2	4	1	1895	0	0	ENSG00000130560	Predicted_Tractable_ab_High_confidence	Unknown
BCL3	0	4	11	8	1896	0	0	ENSG00000069399	Predicted_Tractable_ab_High_confidence	Unknown
RSRC1	0	0	1	1	1897	0	0	ENSG00000174891	Unknown	Unknown
PEPD	0	0	5	5	1898	0	0	ENSG00000124299	Unknown	Discovery_Precedence_sm
WAS	0	1	4	8	1899	0	0	ENSG00000015285	Predicted_Tractable_ab_High_confidence	Discovery_Precedence_sm
PPP2R2D	0	0	0	5	1900	0	0	ENSG00000175470	Unknown	Unknown
PER2	0	1	2	4	1901	0	0	ENSG00000132326	Unknown	Discovery_Precedence_sm
CDH5	0	2	5	9	1902	0	0	ENSG00000179776	Predicted_Tractable_ab_High_confidence	Unknown
PPP2R2A	0	2	1	13	1903	0	0	ENSG00000221914	Unknown	Unknown
MYH10	0	0	0	13	1904	0	0	ENSG00000133026	Unknown	Unknown
VANGL2	0	1	4	3	1905	0	0	ENSG00000162738	Predicted_Tractable_ab_High_confidence	Unknown
WEE1	0	5	2	8	1906	0	0	ENSG00000166483	Unknown	Clinical_Precedence_sm
GZMA	0	1	1	2	1907	0	0	ENSG00000145649	Predicted_Tractable_ab_Medium_to_low_confidence	Discovery_Precedence_sm
CASC4	0	2	4	1	1908	0	0
ASS1	0	4	2	4	1909	0	0	ENSG00000130707	Unknown	Discovery_Precedence_sm
SYN1	0	1	1	9	1910	0	0	ENSG00000008056	Unknown	Unknown
MDM2	0	1	0	37	1911	0	0	ENSG00000135679	Predicted_Tractable_ab_High_confidence	Discovery_Precedence_sm
THBD	0	2	3	5	1912	0	0	ENSG00000178726	Predicted_Tractable_ab_High_confidence	Discovery_Precedence_sm
SGK3	0	0	0	4	1913	0	0	ENSG00000104205	Unknown	Discovery_Precedence_sm
CHEK2	0	0	3	12	1914	0	0	ENSG00000183765	Unknown	Clinical_Precedence_sm
TMPPE	0	1	3	3	1915	0	0	ENSG00000188167	Predicted_Tractable_ab_Medium_to_low_confidence	Unknown
CUL1	0	0	3	28	1916	0	0	ENSG00000055130	Unknown	Predicted_Tractable_sm
SP4	0	0	2	3	1917	0	0	ENSG00000105866	Unknown	Unknown
FHOD1	0	4	2	4	1918	0	0	ENSG00000135723	Unknown	Unknown
PRKAG2	0	1	2	6	1919	0	0	ENSG00000106617	Unknown	Discovery_Precedence_sm
ARID1A	0	0	2	15	1920	0	0	ENSG00000117713	Unknown	Unknown
LPL	0	3	11	4	1921	0	0	ENSG00000175445	Predicted_Tractable_ab_High_confidence	Discovery_Precedence_sm
TBK1	0	1	0	20	1922	0	0	ENSG00000183735	Unknown	Discovery_Precedence_sm
HOXD13	0	0	2	5	1923	0	0	ENSG00000128714	Unknown	Unknown
GLDC	0	4	6	1	1924	0	0	ENSG00000178445	Predicted_Tractable_ab_High_confidence	Discovery_Precedence_sm
BRIP1	0	2	2	3	1925	0	0	ENSG00000136492	Unknown	Unknown
HNRNPA2B1	0	0	2	21	1926	0	0	ENSG00000122566	Predicted_Tractable_ab_High_confidence	Unknown
LAMTOR4	0	0	1	1	1927	0	0	ENSG00000188186	Unknown	Discovery_Precedence_sm
DPH2	0	0	3	1	1928	0	0	ENSG00000132768	Unknown	Unknown
TXNRD1	0	0	5	5	1929	0	0	ENSG00000198431	Unknown	Clinical_Precedence_sm
RPS6KA1	0	0	2	18	1930	0	0	ENSG00000117676	Unknown	Discovery_Precedence_sm
LGALS3BP	0	2	3	14	1931	0	0	ENSG00000108679	Predicted_Tractable_ab_High_confidence	Unknown
PREX1	0	0	1	7	1932	0	0	ENSG00000124126	Predicted_Tractable_ab_High_confidence	Unknown
RAI1	0	2	0	6	1933	0	0	ENSG00000108557	Unknown	Unknown
ITGB8	0	1	8	4	1934	0	0	ENSG00000105855	Predicted_Tractable_ab_High_confidence	Discovery_Precedence_sm
MYL9	0	4	2	6	1935	0	0	ENSG00000101335	Unknown	Unknown
SRA1	0	0	1	3	1936	0	0	ENSG00000213523	Predicted_Tractable_ab_High_confidence	Unknown
FANCB	0	0	3	1	1937	0	0	ENSG00000181544	Unknown	Unknown
IAPP	0	0	0	2	1938	0	0	ENSG00000121351	Predicted_Tractable_ab_High_confidence	Predicted_Tractable_sm
FHL1	0	5	4	5	1939	0	0	ENSG00000022267	Predicted_Tractable_ab_High_confidence	Unknown
RDX	0	0	1	5	1940	0	0	ENSG00000137710	Predicted_Tractable_ab_High_confidence	Unknown
SORL1	0	5	4	6	1941	0	0	ENSG00000137642	Predicted_Tractable_ab_High_confidence	Unknown
ADPGK	0	0	1	2	1942	0	0	ENSG00000159322	Predicted_Tractable_ab_High_confidence	Unknown
TNPO2	0	0	0	5	1943	0	0	ENSG00000105576	Unknown	Unknown
CRKL	0	0	0	11	1944	0	0	ENSG00000099942	Unknown	Unknown
NSD1	0	0	1	5	1945	0	0	ENSG00000165671	Predicted_Tractable_ab_Medium_to_low_confidence	Unknown
SEPTIN9	0	0	0	10	1946	0	0	ENSG00000184640	Unknown	Discovery_Precedence_sm
PPP3CC	0	1	3	8	1947	0	0	ENSG00000120910	Unknown	Unknown
CDK6	0	4	0	24	1948	0	0	ENSG00000105810	Unknown	Clinical_Precedence_sm
STC2	0	7	7	2	1949	0	0	ENSG00000113739	Predicted_Tractable_ab_High_confidence	Unknown
BMP4	0	1	13	2	1950	0	0	ENSG00000125378	Predicted_Tractable_ab_High_confidence	Predicted_Tractable_sm
LMF2	0	0	0	2	1951	0	0	ENSG00000100258	Predicted_Tractable_ab_Medium_to_low_confidence	Unknown
DAXX	0	0	0	19	1952	0	0	ENSG00000204209	Unknown	Discovery_Precedence_sm
APC2	0	0	2	4	1953	0	0	ENSG00000115266	Unknown	Unknown
TDG	0	0	3	4	1954	0	0	ENSG00000139372	Predicted_Tractable_ab_High_confidence	Discovery_Precedence_sm
SOX10	0	1	0	4	1955	0	0	ENSG00000100146	Unknown	Unknown
TCF7	0	3	4	3	1956	0	0	ENSG00000081059	Unknown	Unknown
TMCO3	0	0	1	2	1957	0	0	ENSG00000150403	Predicted_Tractable_ab_Medium_to_low_confidence	Unknown
HMGA2	0	4	0	3	1958	1	0	ENSG00000149948	Unknown	Unknown
SPTAN1	0	2	2	16	1959	0	0	ENSG00000197694	Predicted_Tractable_ab_High_confidence	Predicted_Tractable_sm
KHDRBS1	0	0	2	15	1960	0	0	ENSG00000121774	Unknown	Predicted_Tractable_sm
PPP3CB	0	0	0	7	1961	0	0	ENSG00000107758	Predicted_Tractable_ab_Medium_to_low_confidence	Unknown
TRPC4AP	0	1	0	4	1962	0	0	ENSG00000100991	Predicted_Tractable_ab_High_confidence	Unknown
ASCL1	0	0	1	2	1963	0	0	ENSG00000139352	Unknown	Unknown
SUMO1	0	0	0	14	1964	0	0	ENSG00000116030	Predicted_Tractable_ab_High_confidence	Discovery_Precedence_sm
CD82	0	1	3	4	1965	0	0	ENSG00000085117	Predicted_Tractable_ab_High_confidence	Unknown
ITPR3	0	2	4	7	1966	0	0	ENSG00000096433	Predicted_Tractable_ab_High_confidence	Discovery_Precedence_sm
IFNB1	0	0	0	2	1967	0	0	ENSG00000171855	Predicted_Tractable_ab_High_confidence	Discovery_Precedence_sm
BCL2L11	0	1	2	14	1968	0	0	ENSG00000153094	Unknown	Discovery_Precedence_sm
FAM117B	0	0	3	4	1969	0	0	ENSG00000138439	Unknown	Unknown
MATK	0	1	7	3	1970	0	0	ENSG00000007264	Unknown	Discovery_Precedence_sm
TNFAIP3	0	3	3	12	1971	0	0	ENSG00000118503	Unknown	Unknown
PRKCH	0	0	0	6	1972	0	0	ENSG00000027075	Predicted_Tractable_ab_High_confidence	Clinical_Precedence_sm
DNAJB1	0	1	3	10	1973	0	0	ENSG00000132002	Unknown	Discovery_Precedence_sm
PKM	0	1	7	29	1974	0	0	ENSG00000067225	Predicted_Tractable_ab_High_confidence	Discovery_Precedence_sm
HLA-E	0	3	0	3	1975	0	0	ENSG00000204592	Predicted_Tractable_ab_High_confidence	Predicted_Tractable_sm
GNB1	0	0	1	9	1976	0	0	ENSG00000078369	Predicted_Tractable_ab_High_confidence	Discovery_Precedence_sm
IRF3	0	0	0	10	1977	0	0	ENSG00000126456	Unknown	Unknown
CDK15	0	0	3	7	1978	0	0	ENSG00000138395	Unknown	Clinical_Precedence_sm
KAT2A	0	2	3	14	1979	0	0	ENSG00000108773	Unknown	Discovery_Precedence_sm
VCAM1	0	3	3	11	1980	0	0	ENSG00000162692	Predicted_Tractable_ab_High_confidence	Predicted_Tractable_sm
MAP4	0	2	0	16	1981	0	0	ENSG00000047849	Predicted_Tractable_ab_High_confidence	Unknown
EEF1A1	0	1	0	34	1982	0	0	ENSG00000156508	Predicted_Tractable_ab_High_confidence	Unknown
CDC6	0	2	5	7	1983	0	0	ENSG00000094804	Unknown	Discovery_Precedence_sm
SKP2	0	1	1	18	1984	0	0	ENSG00000145604	Unknown	Discovery_Precedence_sm
EPHB6	0	1	0	2	1985	0	0	ENSG00000106123	Predicted_Tractable_ab_High_confidence	Clinical_Precedence_sm
CDK4	0	0	1	27	1986	0	0	ENSG00000135446	Unknown	Clinical_Precedence_sm
TICAM1	0	3	2	4	1987	0	0	ENSG00000127666	Unknown	Unknown
DYRK2	0	1	0	6	1988	0	0	ENSG00000127334	Unknown	Discovery_Precedence_sm
HSPA9	0	2	3	30	1989	0	0	ENSG00000113013	Unknown	Discovery_Precedence_sm
KNG1	0	0	2	1	1990	0	0	ENSG00000113889	Predicted_Tractable_ab_High_confidence	Discovery_Precedence_sm
ARHGAP35	0	0	0	6	1991	0	0	ENSG00000160007	Predicted_Tractable_ab_Medium_to_low_confidence	Discovery_Precedence_sm
SHB	0	2	0	2	1992	0	0	ENSG00000107338	Predicted_Tractable_ab_Medium_to_low_confidence	Unknown
IL13	0	0	0	3	1993	0	0	ENSG00000169194	Clinical_Precedence_ab	Predicted_Tractable_sm
ACTG1	0	0	1	18	1994	0	0	ENSG00000184009	Predicted_Tractable_ab_High_confidence	Discovery_Precedence_sm
TP53	0	0	0	89	1995	0	0	ENSG00000141510	Unknown	Discovery_Precedence_sm
[truncated: 15,592 more rows]

## Sheet: Validation
Gene	Ref
PPARGC1A	https://doi.org/10.1016/j.joca.2020.02.040
ACLY	https://doi.org/10.1016/j.joca.2020.02.059
HMGA2	https://doi.org/10.1016/j.joca.2020.02.072
GRK2	https://doi.org/10.1016/j.joca.2020.02.141
SERPINA3	https://doi.org/10.1016/j.joca.2020.02.124
DEFA1	https://doi.org/10.1016/j.joca.2020.02.125
PRDX3	https://doi.org/10.1016/j.joca.2020.02.132
ITGAM	https://doi.org/10.1016/j.joca.2020.02.133
EDN1	https://doi.org/10.1016/j.joca.2020.02.142
ZC3H12A	https://doi.org/10.1016/j.joca.2020.02.155
